# Supplementary material for: Thermodynamic principle to enhance enzymatic activity using the substrate affinity
Source: Nat Commun. 2023 Aug 24;14:4860. doi: 10.1038/s41467-023-40471-y (PMC10449852; doi:10.1038/s41467-023-40471-y)
Supplement: Supplementary file 4 — Supplementary Dataset 1 [file 41467_2023_40471_MOESM4_ESM.csv]

EC	M	[M]	Km	org
1.1.1.1	NAD+	5.02E-04	9.75E-05	Homo sapiens
1.1.1.1	NADH	7.50E-05	2.63E-04	Homo sapiens
1.1.1.1	NAD+	2.44E-03	1.58E-01	Saccharomyces cerevisiae
1.1.1.1	NADH	1.07E-04	1.22E-04	Saccharomyces cerevisiae
1.1.1.10	NAD+	5.02E-04	9.90E-04	Mus musculus
1.1.1.10	NADH	7.50E-05	2.20E-04	Mus musculus
1.1.1.10	NADP+	2.84E-05	3.00E-06	Mus musculus
1.1.1.10	NADPH	6.54E-05	5.00E-06	Mus musculus
1.1.1.100	NADPH	6.54E-05	3.00E-05	Homo sapiens
1.1.1.100	NADPH	1.21E-04	1.00E-05	Escherichia coli
1.1.1.101	NADPH	6.54E-05	5.25E-06	Homo sapiens
1.1.1.101	NADPH	2.21E-04	1.73E-05	Saccharomyces cerevisiae
1.1.1.102	NADPH	6.54E-05	2.80E-05	Homo sapiens
1.1.1.105	NAD+	5.02E-04	2.94E-06	Homo sapiens
1.1.1.105	NADH	7.50E-05	1.10E-04	Homo sapiens
1.1.1.105	NADP+	2.84E-05	2.70E-05	Homo sapiens
1.1.1.105	NADPH	6.54E-05	1.50E-06	Homo sapiens
1.1.1.116	NAD+	2.44E-03	4.10E-03	Saccharomyces cerevisiae
1.1.1.123	NADPH	2.21E-04	4.60E-05	Saccharomyces cerevisiae
1.1.1.140	NAD+	2.55E-03	2.00E-04	Escherichia coli
1.1.1.140	NADH	8.36E-05	2.50E-05	Escherichia coli
1.1.1.140	fructose-6-phosphate	2.52E-03	5.68E-04	Escherichia coli
1.1.1.141	NAD+	5.02E-04	3.62E-05	Homo sapiens
1.1.1.141	NADH	7.50E-05	3.04E-05	Homo sapiens
1.1.1.145	NAD+	5.02E-04	2.63E-05	Homo sapiens
1.1.1.145	NADP+	2.84E-05	3.00E-07	Homo sapiens
1.1.1.145	NADPH	6.54E-05	3.00E-07	Homo sapiens
1.1.1.146	NAD+	5.02E-04	1.47E-06	Homo sapiens
1.1.1.146	NADH	7.50E-05	7.91E-04	Homo sapiens
1.1.1.146	NADP+	2.84E-05	1.08E-06	Homo sapiens
1.1.1.146	NADPH	6.54E-05	1.42E-04	Homo sapiens
1.1.1.149	NADPH	6.54E-05	2.00E-07	Homo sapiens
1.1.1.153	NADPH	6.54E-05	6.00E-06	Homo sapiens
1.1.1.159	NAD+	2.55E-03	2.79E-04	Escherichia coli
1.1.1.168	NADPH	2.21E-04	4.92E-05	Saccharomyces cerevisiae
1.1.1.169	NADP+	2.08E-06	7.00E-06	Escherichia coli
1.1.1.169	NADPH	1.21E-04	5.74E-06	Escherichia coli
1.1.1.17	NAD+	2.55E-03	2.00E-04	Escherichia coli
1.1.1.172	NADH	7.50E-05	1.10E-05	Homo sapiens
1.1.1.184	NADPH	6.54E-05	4.92E-05	Homo sapiens
1.1.1.188	NADPH	6.54E-05	8.25E-06	Mus musculus
1.1.1.189	NADPH	6.54E-05	1.60E-06	Homo sapiens
1.1.1.193	NADPH	1.21E-04	5.00E-06	Escherichia coli
1.1.1.195	NADH	1.07E-04	7.10E-05	Saccharomyces cerevisiae
1.1.1.2	NADPH	6.54E-05	2.22E-05	Homo sapiens
1.1.1.2	NADP+	1.83E-04	2.82E-05	Saccharomyces cerevisiae
1.1.1.2	NADPH	2.21E-04	1.79E-05	Saccharomyces cerevisiae
1.1.1.205	IMP	1.23E-05	2.47E-05	Mus musculus
1.1.1.205	NAD+	5.02E-04	2.50E-05	Mus musculus
1.1.1.205	IMP	2.72E-04	2.18E-05	Escherichia coli
1.1.1.205	NAD+	2.55E-03	5.83E-04	Escherichia coli
1.1.1.21	NADH	7.50E-05	3.94E-04	Homo sapiens
1.1.1.21	NADPH	6.54E-05	1.71E-05	Homo sapiens
1.1.1.22	UDP-glucose	1.53E-03	1.94E-05	Homo sapiens
1.1.1.22	NAD+	5.02E-04	1.97E-04	Homo sapiens
1.1.1.22	UDP	1.33E-04	1.70E-05	Homo sapiens
1.1.1.22	UDP-glucose	2.50E-03	3.81E-03	Escherichia coli
1.1.1.22	NAD+	2.55E-03	5.00E-05	Escherichia coli
1.1.1.23	NAD+	2.55E-03	5.70E-04	Escherichia coli
1.1.1.239	NAD+	5.02E-04	1.00E-04	Homo sapiens
1.1.1.25	NAD+	2.55E-03	3.88E-05	Escherichia coli
1.1.1.25	shikimate	1.41E-05	2.59E-05	Escherichia coli
1.1.1.25	NADP+	2.08E-06	1.41E-04	Escherichia coli
1.1.1.265	NADH	1.07E-04	1.70E-03	Saccharomyces cerevisiae
1.1.1.265	NADPH	2.21E-04	2.00E-05	Saccharomyces cerevisiae
1.1.1.267	NADPH	1.21E-04	3.16E-06	Escherichia coli
1.1.1.27	pyruvate	5.88E-03	1.09E-04	Homo sapiens
1.1.1.271	NADH	8.36E-05	1.09E-04	Escherichia coli
1.1.1.271	NADPH	1.21E-04	9.00E-06	Escherichia coli
1.1.1.276	serine	3.87E-03	9.50E-02	Saccharomyces cerevisiae
1.1.1.276	NADP+	1.83E-04	5.00E-04	Saccharomyces cerevisiae
1.1.1.276	serine	1.13E-03	4.00E-02	Escherichia coli
1.1.1.276	NADP+	2.08E-06	5.40E-04	Escherichia coli
1.1.1.282	NAD+	2.55E-03	3.88E-05	Escherichia coli
1.1.1.282	shikimate	1.41E-05	1.91E-05	Escherichia coli
1.1.1.282	NADP+	2.08E-06	2.24E-04	Escherichia coli
1.1.1.283	NADH	1.07E-04	2.00E-07	Saccharomyces cerevisiae
1.1.1.284	glutathione	3.09E-03	8.05E-06	Homo sapiens
1.1.1.284	NAD+	5.02E-04	7.08E-06	Homo sapiens
1.1.1.284	NADH	7.50E-05	2.74E-06	Homo sapiens
1.1.1.284	NADP+	2.84E-05	2.33E-03	Homo sapiens
1.1.1.284	NADPH	6.54E-05	4.50E-05	Homo sapiens
1.1.1.284	NAD+	2.44E-03	5.53E-05	Saccharomyces cerevisiae
1.1.1.3	NADP+	2.08E-06	7.30E-05	Escherichia coli
1.1.1.3	NADPH	1.21E-04	9.00E-05	Escherichia coli
1.1.1.30	NAD+	5.02E-04	1.78E-04	Homo sapiens
1.1.1.300	NAD+	5.02E-04	7.26E-02	Homo sapiens
1.1.1.300	NADH	7.50E-05	1.43E-02	Homo sapiens
1.1.1.300	NADP+	2.84E-05	3.97E-06	Homo sapiens
1.1.1.300	NADPH	6.54E-05	1.74E-06	Homo sapiens
1.1.1.305	NAD+	2.55E-03	8.26E-04	Escherichia coli
1.1.1.305	UDP-glucuronate	5.66E-04	1.48E-04	Escherichia coli
1.1.1.307	NADH	1.07E-04	3.80E-05	Saccharomyces cerevisiae
1.1.1.307	NADPH	2.21E-04	1.51E-04	Saccharomyces cerevisiae
1.1.1.31	NAD+	5.02E-04	5.00E-04	Homo sapiens
1.1.1.315	NAD+	5.02E-04	2.00E-06	Homo sapiens
1.1.1.315	NADP+	2.84E-05	6.90E-07	Homo sapiens
1.1.1.336	NAD+	2.55E-03	2.10E-04	Escherichia coli
1.1.1.34	NADPH	6.54E-05	2.10E-05	Homo sapiens
1.1.1.35	NAD+	5.02E-04	1.22E-05	Homo sapiens
1.1.1.35	NADH	7.50E-05	8.47E-06	Homo sapiens
1.1.1.35	acetoacetyl-CoA	2.18E-05	6.60E-05	Escherichia coli
1.1.1.350	NAD+	2.55E-03	5.60E-04	Escherichia coli
1.1.1.37	NAD+	2.44E-03	1.82E-04	Saccharomyces cerevisiae
1.1.1.37	NADH	1.07E-04	2.02E-05	Saccharomyces cerevisiae
1.1.1.37	oxaloacetate	5.01E-07	2.60E-05	Saccharomyces cerevisiae
1.1.1.37	malate	9.25E-04	6.26E-05	Saccharomyces cerevisiae
1.1.1.37	NAD+	2.55E-03	2.60E-04	Escherichia coli
1.1.1.37	NADH	8.36E-05	6.10E-05	Escherichia coli
1.1.1.37	oxaloacetate	4.87E-07	3.66E-05	Escherichia coli
1.1.1.37	malate	1.68E-03	2.60E-03	Escherichia coli
1.1.1.38	NAD+	2.44E-03	5.00E-04	Saccharomyces cerevisiae
1.1.1.38	malate	9.25E-04	5.00E-02	Saccharomyces cerevisiae
1.1.1.38	NAD+	2.55E-03	6.30E-05	Escherichia coli
1.1.1.38	NADH	8.36E-05	2.50E-05	Escherichia coli
1.1.1.38	oxaloacetate	4.87E-07	3.17E-03	Escherichia coli
1.1.1.38	malate	1.68E-03	4.50E-04	Escherichia coli
1.1.1.4	NAD+	2.44E-03	5.50E-04	Saccharomyces cerevisiae
1.1.1.4	NADH	1.07E-04	4.97E-05	Saccharomyces cerevisiae
1.1.1.40	NAD+	5.02E-04	1.16E-02	Homo sapiens
1.1.1.40	pyruvate	5.88E-03	5.86E-03	Homo sapiens
1.1.1.40	malate	1.39E-03	3.47E-04	Homo sapiens
1.1.1.40	NADP+	2.84E-05	4.24E-06	Homo sapiens
1.1.1.40	NADPH	6.54E-05	3.26E-06	Homo sapiens
1.1.1.40	malate	1.68E-03	3.41E-03	Escherichia coli
1.1.1.40	NADP+	2.08E-06	4.15E-05	Escherichia coli
1.1.1.41	NAD+	5.02E-04	7.04E-05	Homo sapiens
1.1.1.41	isocitrate	3.21E-05	1.24E-03	Homo sapiens
1.1.1.41	isocitrate	5.79E-06	1.10E-04	Saccharomyces cerevisiae
1.1.1.41	NAD+	2.55E-03	4.70E-03	Escherichia coli
1.1.1.41	NADP+	2.08E-06	1.70E-05	Escherichia coli
1.1.1.42	isocitrate	3.21E-05	4.94E-06	Mus musculus
1.1.1.42	NADP+	2.84E-05	4.55E-06	Mus musculus
1.1.1.42	a-ketoglutarate	8.48E-04	6.20E-04	Saccharomyces cerevisiae
1.1.1.42	isocitrate	5.79E-06	5.65E-05	Saccharomyces cerevisiae
1.1.1.42	NADP+	1.83E-04	2.05E-05	Saccharomyces cerevisiae
1.1.1.42	NADPH	2.21E-04	2.00E-05	Saccharomyces cerevisiae
1.1.1.42	isocitrate	3.67E-05	3.43E-05	Escherichia coli
1.1.1.42	NADP+	2.08E-06	3.92E-05	Escherichia coli
1.1.1.44	6-phospho-D-gluconate	1.65E-05	2.06E-05	Homo sapiens
1.1.1.44	NADP+	2.84E-05	3.00E-05	Homo sapiens
1.1.1.44	6-phospho-D-gluconate	2.43E-04	2.02E-04	Saccharomyces cerevisiae
1.1.1.44	NADP+	1.83E-04	3.08E-05	Saccharomyces cerevisiae
1.1.1.44	6-phospho-D-gluconate	3.77E-03	9.30E-05	Escherichia coli
1.1.1.44	NADP+	2.08E-06	4.90E-05	Escherichia coli
1.1.1.49	glucose-6-phosphate	6.75E-04	1.28E-04	Homo sapiens
1.1.1.49	NADP+	2.84E-05	2.39E-05	Homo sapiens
1.1.1.49	NADPH	6.54E-05	1.45E-05	Homo sapiens
1.1.1.49	NAD+	2.55E-03	2.92E-03	Escherichia coli
1.1.1.49	glucose-6-phosphate	7.88E-03	1.86E-04	Escherichia coli
1.1.1.49	NADP+	2.08E-06	1.28E-05	Escherichia coli
1.1.1.50	NADP+	2.84E-05	2.30E-07	Homo sapiens
1.1.1.50	NADPH	6.54E-05	9.70E-07	Mus musculus
1.1.1.51	NAD+	5.02E-04	1.36E-04	Homo sapiens
1.1.1.51	NADH	7.50E-05	5.45E-06	Homo sapiens
1.1.1.51	NADP+	2.84E-05	9.60E-03	Homo sapiens
1.1.1.54	NADP+	2.08E-06	4.00E-05	Escherichia coli
1.1.1.58	NAD+	2.55E-03	8.59E-05	Escherichia coli
1.1.1.58	NADH	8.36E-05	7.57E-05	Escherichia coli
1.1.1.58	NADPH	1.21E-04	4.00E-04	Escherichia coli
1.1.1.6	NAD+	2.55E-03	4.55E-04	Escherichia coli
1.1.1.6	NADH	8.36E-05	6.54E-05	Escherichia coli
1.1.1.60	glycerate	1.41E-03	2.80E-04	Escherichia coli
1.1.1.62	NADPH	6.54E-05	3.00E-06	Homo sapiens
1.1.1.65	NADP+	1.83E-04	2.00E-05	Saccharomyces cerevisiae
1.1.1.65	NADPH	2.21E-04	2.00E-06	Saccharomyces cerevisiae
1.1.1.67	NADH	1.07E-04	1.00E-05	Saccharomyces cerevisiae
1.1.1.71	NAD+	5.02E-04	1.06E+00	Homo sapiens
1.1.1.71	NADH	7.50E-05	1.20E+00	Homo sapiens
1.1.1.71	NADP+	2.84E-05	6.50E-04	Homo sapiens
1.1.1.71	NADPH	6.54E-05	3.20E-04	Homo sapiens
1.1.1.71	NADP+	1.83E-04	2.02E-05	Saccharomyces cerevisiae
1.1.1.71	NADPH	2.21E-04	7.90E-07	Saccharomyces cerevisiae
1.1.1.73	NAD+	2.44E-03	2.00E-04	Saccharomyces cerevisiae
1.1.1.75	NAD+	2.55E-03	1.41E-04	Escherichia coli
1.1.1.79	NADH	7.50E-05	2.42E-03	Homo sapiens
1.1.1.79	NADPH	6.54E-05	1.10E-05	Homo sapiens
1.1.1.79	NADH	1.07E-04	4.30E-04	Saccharomyces cerevisiae
1.1.1.79	NADPH	2.21E-04	4.77E-06	Saccharomyces cerevisiae
1.1.1.8	NAD+	5.02E-04	3.60E-05	Homo sapiens
1.1.1.8	NADH	7.50E-05	5.00E-06	Homo sapiens
1.1.1.8	dihydroxyacetonephosphate	1.63E-03	2.60E-05	Homo sapiens
1.1.1.8	NADH	1.07E-04	2.30E-05	Saccharomyces cerevisiae
1.1.1.8	sn-glycerol 3-phosphate	2.81E-04	3.40E-02	Saccharomyces cerevisiae
1.1.1.8	dihydroxyacetonephosphate	8.23E-04	5.40E-04	Saccharomyces cerevisiae
1.1.1.85	NAD+	2.55E-03	3.21E-04	Escherichia coli
1.1.1.86	NADH	8.36E-05	2.07E-04	Escherichia coli
1.1.1.86	pyruvate	3.66E-03	1.54E-03	Escherichia coli
1.1.1.86	NADPH	1.21E-04	3.28E-06	Escherichia coli
1.1.1.87	NAD+	5.02E-04	6.00E-05	Homo sapiens
1.1.1.87	NADH	7.50E-05	1.10E-04	Homo sapiens
1.1.1.87	NADP+	2.84E-05	2.70E-05	Homo sapiens
1.1.1.87	NADPH	6.54E-05	1.50E-05	Homo sapiens
1.1.1.87	NAD+	2.44E-03	7.96E-04	Saccharomyces cerevisiae
1.1.1.87	NADH	1.07E-04	7.65E-05	Saccharomyces cerevisiae
1.1.1.9	NAD+	2.44E-03	1.00E-04	Saccharomyces cerevisiae
1.1.1.9	NADH	1.07E-04	2.40E-04	Saccharomyces cerevisiae
1.1.1.94	sn-glycerol 3-phosphate	4.90E-05	2.10E-04	Escherichia coli
1.1.1.94	NADPH	1.21E-04	1.00E-05	Escherichia coli
1.1.1.94	dihydroxyacetonephosphate	3.06E-03	1.70E-04	Escherichia coli
1.1.1.95	NAD+	2.55E-03	7.90E-06	Escherichia coli
1.1.1.95	3-phosphoglycerate	1.54E-03	1.10E-03	Escherichia coli
1.1.1.95	a-ketoglutarate	4.43E-04	6.08E-05	Escherichia coli
1.1.1.B28	NADH	8.36E-05	8.40E-04	Escherichia coli
1.1.1.B28	NADPH	1.21E-04	8.90E-04	Escherichia coli
1.1.2.3	pyruvate	9.40E-03	7.40E-03	Saccharomyces cerevisiae
1.1.5.3	sn-glycerol 3-phosphate	4.90E-05	8.79E-04	Escherichia coli
1.1.99.24	a-ketoglutarate	7.97E-04	7.70E-05	Mus musculus
1.10.99.2	NADH	7.50E-05	2.52E-04	Homo sapiens
1.11.1.9	glutathione	3.09E-03	1.89E-03	Homo sapiens
1.11.1.9	glutathione	4.30E-03	3.11E-03	Saccharomyces cerevisiae
1.13.11.11	tryptophan	1.80E-04	1.02E-03	Mus musculus
1.13.11.20	cysteine	8.40E-05	2.67E-03	Mus musculus
1.13.11.27	phenylpyruvate	1.77E-03	5.00E-04	Homo sapiens
1.13.11.52	tryptophan	1.80E-04	9.71E-05	Mus musculus
1.14.11.1	a-ketoglutarate	7.97E-04	6.30E-05	Mus musculus
1.14.11.16	a-ketoglutarate	7.97E-04	2.50E-05	Homo sapiens
1.14.11.17	a-ketoglutarate	4.43E-04	1.59E-05	Escherichia coli
1.14.11.18	a-ketoglutarate	7.97E-04	4.90E-05	Homo sapiens
1.14.11.2	a-ketoglutarate	7.97E-04	1.20E-05	Mus musculus
1.14.11.29	a-ketoglutarate	7.97E-04	5.74E-05	Homo sapiens
1.14.11.30	a-ketoglutarate	7.97E-04	1.58E-05	Homo sapiens
1.14.11.4	a-ketoglutarate	7.97E-04	7.40E-05	Homo sapiens
1.14.11.7	a-ketoglutarate	7.97E-04	8.00E-05	Homo sapiens
1.14.12.17	NADPH	6.54E-05	2.00E-06	Homo sapiens
1.14.12.17	NADH	8.36E-05	3.92E-06	Escherichia coli
1.14.12.17	NADPH	1.21E-04	1.80E-04	Escherichia coli
1.14.13.132	FAD	5.60E-06	3.00E-04	Homo sapiens
1.14.13.30	NADPH	6.54E-05	8.94E-07	Homo sapiens
1.14.13.39	arginine	2.55E-04	3.50E-06	Mus musculus
1.14.13.59	NADH	8.36E-05	1.80E-05	Escherichia coli
1.14.13.59	lysine	4.05E-04	1.05E-04	Escherichia coli
1.14.13.59	FAD	1.73E-04	3.30E-06	Escherichia coli
1.14.13.59	NADPH	1.21E-04	8.37E-05	Escherichia coli
1.14.13.8	methionine	6.39E-04	8.06E-03	Homo sapiens
1.14.13.8	NADPH	6.54E-05	1.15E-05	Homo sapiens
1.14.13.9	NADPH	2.21E-04	1.65E-05	Saccharomyces cerevisiae
1.14.14.9	riboflavin	1.90E-05	2.60E-06	Escherichia coli
1.14.14.9	NADH	8.36E-05	4.00E-05	Escherichia coli
1.14.14.9	FAD	1.73E-04	3.10E-06	Escherichia coli
1.14.14.9	flavin mononucleotide	5.37E-05	2.10E-06	Escherichia coli
1.14.16.1	tryptophan	1.80E-04	4.80E-05	Homo sapiens
1.14.16.1	methionine	6.39E-04	3.10E-03	Homo sapiens
1.14.16.1	phenylalanine	8.40E-04	1.00E-04	Mus musculus
1.14.16.2	phenylalanine	8.40E-04	8.50E-05	Homo sapiens
1.14.16.2	tyrosine	9.38E-04	4.85E-05	Homo sapiens
1.14.16.4	tryptophan	1.80E-04	2.87E-05	Mus musculus
1.14.16.4	phenylalanine	8.40E-04	1.00E-04	Mus musculus
1.14.18.1	tyrosine	9.38E-04	1.66E-04	Mus musculus
1.16.1.8	NADPH	6.54E-05	2.76E-06	Homo sapiens
1.16.1.9	NADPH	1.21E-04	4.30E-05	Escherichia coli
1.17.1.4	NAD+	5.02E-04	2.52E-06	Homo sapiens
1.17.1.7	NADP+	2.08E-06	5.60E-05	Escherichia coli
1.17.1.8	NADH	8.36E-05	3.25E-06	Escherichia coli
1.17.1.8	NADPH	1.21E-04	9.61E-06	Escherichia coli
1.17.4.1	ATP	9.63E-03	7.00E-05	Escherichia coli
1.17.4.1	dTTP	4.62E-03	1.50E-06	Escherichia coli
1.17.4.1	UDP	1.79E-03	2.20E-04	Escherichia coli
1.18.1.2	NADPH	1.21E-04	1.80E-06	Escherichia coli
1.2.1.10	NAD+	2.55E-03	6.32E-05	Escherichia coli
1.2.1.10	NADH	8.36E-05	5.00E-05	Escherichia coli
1.2.1.10	coenzyme-A	1.37E-03	8.94E-06	Escherichia coli
1.2.1.10	acetyl-CoA	6.06E-04	9.54E-06	Escherichia coli
1.2.1.11	NADP+	1.83E-04	3.60E-05	Saccharomyces cerevisiae
1.2.1.11	NADPH	2.21E-04	8.30E-05	Saccharomyces cerevisiae
1.2.1.11	NADP+	2.08E-06	9.00E-05	Escherichia coli
1.2.1.12	glyceraldehyde-3-phosphate	1.41E-04	1.15E-04	Homo sapiens
1.2.1.12	NAD+	5.02E-04	3.58E-05	Homo sapiens
1.2.1.12	NADH	7.50E-05	1.00E-05	Homo sapiens
1.2.1.12	1,3-bisphosphoglycerate	2.24E-06	1.29E-05	Homo sapiens
1.2.1.12	glyceraldehyde-3-phosphate	1.18E-04	6.00E-04	Saccharomyces cerevisiae
1.2.1.12	NAD+	2.44E-03	1.00E-04	Saccharomyces cerevisiae
1.2.1.12	glyceraldehyde-3-phosphate	2.71E-04	8.90E-04	Escherichia coli
1.2.1.12	NAD+	2.55E-03	4.50E-05	Escherichia coli
1.2.1.16	NAD+	2.44E-03	4.50E-04	Saccharomyces cerevisiae
1.2.1.19	NAD+	2.55E-03	4.46E-05	Escherichia coli
1.2.1.2	NAD+	2.44E-03	3.42E-05	Saccharomyces cerevisiae
1.2.1.21	NADP+	2.08E-06	9.86E-05	Escherichia coli
1.2.1.21	NADPH	1.21E-04	6.56E-05	Escherichia coli
1.2.1.22	NAD+	2.44E-03	2.90E-03	Saccharomyces cerevisiae
1.2.1.22	NAD+	2.55E-03	1.16E-04	Escherichia coli
1.2.1.24	NAD+	5.02E-04	2.27E-04	Mus musculus
1.2.1.3	NAD+	5.02E-04	1.27E-05	Homo sapiens
1.2.1.31	NAD+	5.02E-04	4.54E-04	Homo sapiens
1.2.1.31	NADPH	2.21E-04	6.20E-04	Saccharomyces cerevisiae
1.2.1.36	NAD+	5.02E-04	5.95E-05	Mus musculus
1.2.1.36	NADH	7.50E-05	6.00E-03	Homo sapiens
1.2.1.36	NADPH	6.54E-05	1.50E-06	Homo sapiens
1.2.1.38	NADP+	2.08E-06	1.70E-04	Escherichia coli
1.2.1.39	NAD+	2.55E-03	3.50E-05	Escherichia coli
1.2.1.39	NADP+	2.08E-06	2.20E-04	Escherichia coli
1.2.1.4	NADP+	1.83E-04	1.40E-05	Saccharomyces cerevisiae
1.2.1.4	NADP+	2.08E-06	1.00E-04	Escherichia coli
1.2.1.41	NADP+	2.08E-06	9.49E-05	Escherichia coli
1.2.1.46	NAD+	5.02E-04	3.30E-06	Homo sapiens
1.2.1.46	NADH	7.50E-05	2.00E-06	Homo sapiens
1.2.1.48	NAD+	5.02E-04	2.24E-04	Homo sapiens
1.2.1.48	NADP+	2.84E-05	8.70E-03	Homo sapiens
1.2.1.5	NAD+	5.02E-04	6.00E-05	Mus musculus
1.2.1.5	NADP+	2.84E-05	1.40E-03	Mus musculus
1.2.1.5	NAD+	2.44E-03	4.97E-03	Saccharomyces cerevisiae
1.2.1.5	NADP+	1.83E-04	4.20E-04	Saccharomyces cerevisiae
1.2.1.60	NAD+	2.55E-03	3.11E-05	Escherichia coli
1.2.1.60	NADP+	2.08E-06	3.60E-03	Escherichia coli
1.2.1.70	NADPH	1.21E-04	3.90E-05	Escherichia coli
1.2.1.72	NAD+	2.55E-03	2.43E-04	Escherichia coli
1.2.1.72	erythrose-4-phosphate	4.90E-05	7.00E-04	Escherichia coli
1.2.1.79	NADP+	2.08E-06	4.46E-05	Escherichia coli
1.2.1.8	NAD+	5.02E-04	3.50E-05	Homo sapiens
1.2.1.8	NAD+	2.55E-03	2.67E-05	Escherichia coli
1.2.1.8	NADP+	2.08E-06	4.29E-04	Escherichia coli
1.2.4.1	pyruvate	5.88E-03	2.79E-05	Homo sapiens
1.2.4.1	pyruvate	9.40E-03	6.50E-04	Saccharomyces cerevisiae
1.2.4.1	pyruvate	3.66E-03	3.67E-04	Escherichia coli
1.2.4.2	a-ketoglutarate	7.97E-04	4.00E-03	Homo sapiens
1.2.4.2	a-ketoglutarate	8.48E-04	1.50E-04	Saccharomyces cerevisiae
1.2.4.2	a-ketoglutarate	4.43E-04	1.00E-04	Escherichia coli
1.2.4.4	NAD+	2.44E-03	3.53E-05	Saccharomyces cerevisiae
1.3.1.12	NAD+	2.55E-03	1.46E-04	Escherichia coli
1.3.1.2	NADPH	6.54E-05	1.11E-05	Homo sapiens
1.3.1.22	NADPH	6.54E-05	2.00E-05	Homo sapiens
1.3.1.34	NADPH	6.54E-05	2.20E-05	Homo sapiens
1.3.1.34	NADPH	1.21E-04	6.32E-06	Escherichia coli
1.3.1.38	NADPH	6.54E-05	1.06E-04	Homo sapiens
1.3.1.38	NADPH	1.21E-04	4.90E-06	Escherichia coli
1.3.1.48	NADH	7.50E-05	3.83E-05	Homo sapiens
1.3.1.9	NADH	8.36E-05	2.00E-05	Escherichia coli
1.3.1.98	NADPH	1.21E-04	6.83E-06	Escherichia coli
1.3.5.1	fumarate	2.88E-04	5.00E-06	Escherichia coli
1.3.5.1	succinate	5.69E-04	2.24E-06	Escherichia coli
1.3.5.2	dihydroorotate	7.35E-04	6.00E-06	Homo sapiens
1.3.5.2	dihydroorotate	1.19E-05	1.00E-05	Escherichia coli
1.3.5.4	fumarate	2.88E-04	1.04E-05	Escherichia coli
1.3.5.4	succinate	5.69E-04	2.87E-05	Escherichia coli
1.3.99.1	fumarate	2.88E-04	4.00E-04	Escherichia coli
1.3.99.1	succinate	5.69E-04	2.00E-05	Escherichia coli
1.4.1.13	glutamine	3.81E-03	2.50E-04	Escherichia coli
1.4.1.13	a-ketoglutarate	4.43E-04	2.02E-05	Escherichia coli
1.4.1.13	NADPH	1.21E-04	6.19E-06	Escherichia coli
1.4.1.14	NADH	1.07E-04	5.03E-06	Saccharomyces cerevisiae
1.4.1.14	glutamine	3.55E-02	4.28E-04	Saccharomyces cerevisiae
1.4.1.14	a-ketoglutarate	8.48E-04	6.07E-05	Saccharomyces cerevisiae
1.4.1.3	NAD+	5.02E-04	6.68E-04	Homo sapiens
1.4.1.3	NADH	7.50E-05	8.30E-05	Homo sapiens
1.4.1.3	a-ketoglutarate	7.97E-04	1.39E-03	Homo sapiens
1.4.1.3	glutamate	6.38E-02	4.91E-03	Homo sapiens
1.4.1.4	a-ketoglutarate	8.48E-04	4.00E-04	Saccharomyces cerevisiae
1.4.1.4	glutamate	3.91E-02	8.54E-03	Saccharomyces cerevisiae
1.4.1.4	NADP+	1.83E-04	2.61E-05	Saccharomyces cerevisiae
1.4.1.4	NADPH	2.21E-04	2.19E-05	Saccharomyces cerevisiae
1.4.1.4	a-ketoglutarate	4.43E-04	3.56E-03	Escherichia coli
1.4.1.4	glutamate	9.60E-02	6.01E-03	Escherichia coli
1.4.1.4	NADP+	2.08E-06	1.50E-04	Escherichia coli
1.4.1.4	NADPH	1.21E-04	2.44E-04	Escherichia coli
1.4.3.16	aspartate	4.23E-03	4.62E-04	Escherichia coli
1.4.3.3	glycine	3.71E-03	1.59E-01	Homo sapiens
1.5.1.10	NAD+	2.44E-03	5.40E-05	Saccharomyces cerevisiae
1.5.1.10	NADP+	1.83E-04	2.20E-04	Saccharomyces cerevisiae
1.5.1.15	NAD+	5.02E-04	1.11E-04	Mus musculus
1.5.1.15	NADP+	2.84E-05	3.52E-04	Homo sapiens
1.5.1.15	NAD+	2.44E-03	1.60E-03	Saccharomyces cerevisiae
1.5.1.2	NAD+	5.02E-04	1.51E-04	Homo sapiens
1.5.1.2	NADP+	2.84E-05	1.96E-03	Homo sapiens
1.5.1.2	NADH	1.07E-04	4.80E-05	Saccharomyces cerevisiae
1.5.1.2	NADPH	2.21E-04	5.60E-05	Saccharomyces cerevisiae
1.5.1.2	NADH	8.36E-05	2.30E-04	Escherichia coli
1.5.1.2	NADPH	1.21E-04	3.00E-05	Escherichia coli
1.5.1.20	NADPH	6.54E-05	2.26E-05	Homo sapiens
1.5.1.20	NADPH	2.21E-04	2.10E-05	Saccharomyces cerevisiae
1.5.1.20	NADH	8.36E-05	2.59E-05	Escherichia coli
1.5.1.3	NADPH	6.54E-05	5.43E-06	Mus musculus
1.5.1.3	NADH	8.36E-05	2.93E-04	Escherichia coli
1.5.1.3	NADPH	1.21E-04	2.96E-06	Escherichia coli
1.5.1.30	FAD	5.60E-06	1.25E-04	Homo sapiens
1.5.1.30	NADPH	6.54E-05	2.00E-06	Homo sapiens
1.5.1.30	riboflavin	1.90E-05	1.30E-06	Escherichia coli
1.5.1.30	flavin mononucleotide	5.37E-05	1.23E-07	Escherichia coli
1.5.1.30	NADPH	1.21E-04	5.40E-06	Escherichia coli
1.5.1.34	NADH	7.50E-05	2.04E-05	Homo sapiens
1.5.1.34	NADPH	6.54E-05	1.35E-04	Homo sapiens
1.5.1.34	NADH	8.36E-05	9.10E-05	Escherichia coli
1.5.1.34	NADPH	1.21E-04	2.90E-04	Escherichia coli
1.5.1.36	riboflavin	1.90E-05	2.60E-06	Escherichia coli
1.5.1.36	NADH	8.36E-05	4.00E-05	Escherichia coli
1.5.1.36	FAD	1.73E-04	3.10E-06	Escherichia coli
1.5.1.36	flavin mononucleotide	5.37E-05	2.10E-06	Escherichia coli
1.5.1.38	NADH	8.36E-05	5.56E-04	Escherichia coli
1.5.1.38	FAD	1.73E-04	2.70E-06	Escherichia coli
1.5.1.38	flavin mononucleotide	5.37E-05	5.40E-08	Escherichia coli
1.5.1.38	NADPH	1.21E-04	4.60E-05	Escherichia coli
1.5.1.41	riboflavin	1.90E-05	9.80E-07	Escherichia coli
1.5.1.41	NADH	8.36E-05	2.50E-05	Escherichia coli
1.5.1.41	FAD	1.73E-04	8.00E-07	Escherichia coli
1.5.1.41	flavin mononucleotide	5.37E-05	1.26E-06	Escherichia coli
1.5.1.41	NADPH	1.21E-04	4.30E-05	Escherichia coli
1.5.1.5	NAD+	5.02E-04	5.07E-04	Homo sapiens
1.5.1.5	NADP+	2.84E-05	8.00E-06	Mus musculus
1.5.1.5	NADP+	1.83E-04	2.75E-04	Saccharomyces cerevisiae
1.5.1.7	NAD+	2.44E-03	4.33E-04	Saccharomyces cerevisiae
1.5.1.7	NADH	1.07E-04	9.35E-05	Saccharomyces cerevisiae
1.5.1.7	pyruvate	9.40E-03	4.10E-03	Saccharomyces cerevisiae
1.5.1.7	a-ketoglutarate	8.48E-04	2.20E-04	Saccharomyces cerevisiae
1.5.1.7	lysine	5.16E-03	3.63E-03	Saccharomyces cerevisiae
1.5.1.8	a-ketoglutarate	7.97E-04	1.00E-03	Homo sapiens
1.5.1.8	lysine	5.06E-04	1.50E-03	Homo sapiens
1.5.1.8	NADPH	6.54E-05	8.00E-05	Homo sapiens
1.5.1.9	NAD+	5.02E-04	1.61E-04	Homo sapiens
1.5.1.B1	NADH	8.36E-05	1.18E-04	Escherichia coli
1.5.1.B1	FAD	1.73E-04	1.55E-06	Escherichia coli
1.5.99.8	proline	3.85E-04	1.25E-02	Escherichia coli
1.6.1.2	NADH	8.36E-05	6.57E-06	Escherichia coli
1.6.1.2	NADPH	1.21E-04	1.48E-05	Escherichia coli
1.6.2.2	NADH	7.50E-05	3.47E-06	Homo sapiens
1.6.2.2	NADH	1.07E-04	6.30E-06	Saccharomyces cerevisiae
1.6.2.4	NADPH	2.21E-04	3.24E-05	Saccharomyces cerevisiae
1.6.3.1	NADH	7.50E-05	1.00E-04	Homo sapiens
1.6.3.1	NADPH	6.54E-05	3.46E-05	Homo sapiens
1.6.5.10	NADPH	1.21E-04	1.05E-05	Escherichia coli
1.6.5.2	NADH	7.50E-05	1.21E-04	Mus musculus
1.6.5.2	NADPH	6.54E-05	8.67E-05	Mus musculus
1.6.5.2	NADH	8.36E-05	1.40E-05	Escherichia coli
1.6.5.2	NADPH	1.21E-04	1.06E-04	Escherichia coli
1.6.5.3	NADH	1.07E-04	1.71E-05	Saccharomyces cerevisiae
1.6.5.3	NADH	8.36E-05	4.80E-05	Escherichia coli
1.6.5.3	NADPH	1.21E-04	1.80E-03	Escherichia coli
1.6.5.5	NADPH	6.54E-05	5.00E-06	Homo sapiens
1.6.5.5	NADPH	2.21E-04	7.00E-05	Saccharomyces cerevisiae
1.6.5.9	NADH	1.07E-04	9.40E-06	Saccharomyces cerevisiae
1.6.99.3	NADH	7.50E-05	2.90E-06	Homo sapiens
1.6.99.5	NADH	8.36E-05	1.32E-04	Escherichia coli
1.7.1.13	NADPH	1.21E-04	3.60E-05	Escherichia coli
1.7.1.15	NADH	8.36E-05	4.88E-05	Escherichia coli
1.7.1.4	NADH	8.36E-05	1.60E-05	Escherichia coli
1.7.1.6	NADH	8.36E-05	7.06E-05	Escherichia coli
1.7.1.7	GMP	1.81E-05	6.39E-06	Homo sapiens
1.7.1.7	NADPH	6.54E-05	1.56E-05	Homo sapiens
1.7.1.7	GMP	2.37E-05	9.60E-05	Escherichia coli
1.8.1.2	FAD	3.53E-05	8.15E-05	Saccharomyces cerevisiae
1.8.1.2	NADPH	2.21E-04	1.56E-05	Saccharomyces cerevisiae
1.8.1.2	NADPH	1.21E-04	1.93E-05	Escherichia coli
1.8.1.4	NAD+	5.02E-04	2.69E-04	Homo sapiens
1.8.1.4	NADH	7.50E-05	4.00E-05	Homo sapiens
1.8.1.4	NAD+	2.44E-03	1.50E-04	Saccharomyces cerevisiae
1.8.1.4	NAD+	2.55E-03	4.79E-04	Escherichia coli
1.8.1.7	glutathione	3.09E-03	6.50E-05	Homo sapiens
1.8.1.7	NADH	7.50E-05	4.09E-04	Homo sapiens
1.8.1.7	glutathione disulfide	1.80E-05	1.07E-04	Mus musculus
1.8.1.7	NADPH	6.54E-05	5.90E-06	Mus musculus
1.8.1.7	glutathione disulfide	9.73E-05	8.77E-05	Saccharomyces cerevisiae
1.8.1.7	NADPH	2.21E-04	9.15E-06	Saccharomyces cerevisiae
1.8.1.7	NADH	8.36E-05	3.77E-04	Escherichia coli
1.8.1.7	glutathione disulfide	2.37E-03	6.56E-05	Escherichia coli
1.8.1.7	NADPH	1.21E-04	2.00E-05	Escherichia coli
1.8.1.9	NADPH	6.54E-05	4.60E-04	Homo sapiens
1.8.1.9	NADPH	1.21E-04	9.80E-07	Escherichia coli
1.8.5.1	glutathione	3.09E-03	6.50E-03	Homo sapiens
1.8.98.2	ATP	4.67E-03	3.00E-05	Homo sapiens
1.8.98.2	glutathione	3.09E-03	1.80E-03	Homo sapiens
1.8.99.1	riboflavin	1.90E-05	6.60E-05	Escherichia coli
1.8.99.1	NADPH	1.21E-04	8.80E-05	Escherichia coli
1.97.1.1	riboflavin	1.90E-05	6.20E-04	Escherichia coli
1.97.1.1	flavin mononucleotide	5.37E-05	1.90E-04	Escherichia coli
1.97.1.4	S-adenosyl-L-methionine	1.84E-04	2.80E-06	Escherichia coli
2.1.1.10	homocysteine	3.70E-04	4.50E-05	Escherichia coli
2.1.1.13	S-adenosyl-L-methionine	1.84E-04	1.18E-06	Escherichia coli
2.1.1.13	homocysteine	3.70E-04	2.60E-05	Escherichia coli
2.1.1.14	homocysteine	3.70E-04	6.90E-05	Escherichia coli
2.1.1.144	aconitate	1.61E-05	3.45E-02	Escherichia coli
2.1.1.144	isocitrate	3.67E-05	1.07E-02	Escherichia coli
2.1.1.144	citrate	1.96E-03	1.79E-02	Escherichia coli
2.1.1.166	S-adenosyl-L-methionine	1.84E-04	3.70E-06	Escherichia coli
2.1.1.190	S-adenosyl-L-methionine	1.84E-04	2.60E-05	Escherichia coli
2.1.1.193	S-adenosyl-L-methionine	1.84E-04	2.67E-05	Escherichia coli
2.1.1.20	glycine	3.71E-03	1.22E-05	Homo sapiens
2.1.1.280	homocysteine	3.70E-04	4.50E-05	Escherichia coli
2.1.1.33	S-adenosyl-L-methionine	1.84E-04	1.60E-05	Escherichia coli
2.1.1.35	S-adenosyl-L-methionine	1.84E-04	9.35E-06	Escherichia coli
2.1.1.5	aspartate	1.49E-02	1.00E-02	Homo sapiens
2.1.1.72	S-adenosyl-L-methionine	1.84E-04	9.36E-06	Escherichia coli
2.1.1.79	S-adenosyl-L-methionine	1.84E-04	8.31E-05	Escherichia coli
2.1.2.1	serine	4.86E-03	1.50E-04	Mus musculus
2.1.2.1	serine	3.87E-03	1.50E-04	Saccharomyces cerevisiae
2.1.2.1	serine	1.13E-03	2.09E-04	Escherichia coli
2.1.2.2	ATP	9.63E-03	7.74E-05	Escherichia coli
2.1.3.2	aspartate	4.23E-03	1.51E-02	Escherichia coli
2.1.3.2	asparagine	5.11E-04	1.22E-01	Escherichia coli
2.1.3.3	ornithine	4.49E-03	1.60E-03	Saccharomyces cerevisiae
2.1.3.3	ornithine	1.01E-05	8.50E-04	Escherichia coli
2.1.4.1	glycine	3.71E-03	2.50E-03	Homo sapiens
2.1.4.1	arginine	2.55E-04	2.50E-03	Homo sapiens
2.2.1.1	xylulose-5-phosphate	2.99E-05	1.20E-04	Mus musculus
2.2.1.1	ribose-5-phosphate	2.84E-05	3.30E-04	Mus musculus
2.2.1.1	fructose-6-phosphate	9.69E-05	1.54E-03	Homo sapiens
2.2.1.1	erythrose-4-phosphate	1.03E-05	3.60E-04	Homo sapiens
2.2.1.1	xylulose-5-phosphate	2.46E-04	2.29E-04	Saccharomyces cerevisiae
2.2.1.1	ribose-5-phosphate	1.52E-04	2.75E-04	Saccharomyces cerevisiae
2.2.1.1	fructose-6-phosphate	2.37E-03	1.80E-03	Saccharomyces cerevisiae
2.2.1.1	sedoheptulose-7-phosphate	8.82E-04	4.00E-03	Escherichia coli
2.2.1.1	xylulose-5-phosphate	1.81E-04	1.60E-04	Escherichia coli
2.2.1.1	ribose-5-phosphate	7.87E-04	1.40E-03	Escherichia coli
2.2.1.1	fructose-6-phosphate	2.52E-03	1.10E-03	Escherichia coli
2.2.1.1	erythrose-4-phosphate	4.90E-05	9.00E-05	Escherichia coli
2.2.1.2	sedoheptulose-7-phosphate	3.61E-04	1.80E-04	Saccharomyces cerevisiae
2.2.1.2	fructose-6-phosphate	2.37E-03	3.20E-04	Saccharomyces cerevisiae
2.2.1.2	erythrose-4-phosphate	1.46E-05	1.80E-05	Saccharomyces cerevisiae
2.2.1.2	sedoheptulose-7-phosphate	8.82E-04	2.85E-04	Escherichia coli
2.2.1.2	fructose-6-phosphate	2.52E-03	1.15E-03	Escherichia coli
2.2.1.2	erythrose-4-phosphate	4.90E-05	1.61E-04	Escherichia coli
2.2.1.6	pyruvate	9.40E-03	3.93E-03	Saccharomyces cerevisiae
2.2.1.6	pyruvate	3.66E-03	4.06E-03	Escherichia coli
2.2.1.7	glyceraldehyde-3-phosphate	2.71E-04	1.08E-04	Escherichia coli
2.2.1.7	pyruvate	3.66E-03	1.73E-05	Escherichia coli
2.2.1.9	a-ketoglutarate	4.43E-04	1.50E-03	Escherichia coli
2.3.1.1	glutamate	6.38E-02	2.91E-03	Mus musculus
2.3.1.1	acetyl-CoA	2.88E-05	1.01E-03	Mus musculus
2.3.1.102	acetyl-CoA	6.06E-04	1.44E-04	Escherichia coli
2.3.1.117	succinyl-CoA	2.33E-04	1.50E-05	Escherichia coli
2.3.1.129	UDP-N-acetyl-glucosamine	9.24E-03	1.71E-03	Escherichia coli
2.3.1.13	glycine	3.71E-03	6.40E-03	Homo sapiens
2.3.1.13	alanine	6.98E-03	9.97E-01	Homo sapiens
2.3.1.136	acetyl-CoA	6.06E-04	3.46E-04	Escherichia coli
2.3.1.15	sn-glycerol 3-phosphate	2.81E-04	3.00E-05	Saccharomyces cerevisiae
2.3.1.15	sn-glycerol 3-phosphate	4.90E-05	3.10E-04	Escherichia coli
2.3.1.157	N-acetyl-glucosamine-1/6-phosphate	8.19E-05	7.00E-05	Escherichia coli
2.3.1.157	UTP	8.29E-03	1.00E-04	Escherichia coli
2.3.1.157	acetyl-CoA	6.06E-04	6.00E-04	Escherichia coli
2.3.1.16	acetoacetyl-CoA	2.18E-05	3.10E-05	Escherichia coli
2.3.1.17	aspartate	1.49E-02	9.00E-05	Mus musculus
2.3.1.17	acetyl-CoA	2.88E-05	1.08E-05	Mus musculus
2.3.1.179	malonyl-CoA	3.54E-05	5.10E-04	Escherichia coli
2.3.1.18	propionyl-CoA	5.32E-06	9.80E-05	Escherichia coli
2.3.1.18	acetyl-CoA	6.06E-04	8.03E-05	Escherichia coli
2.3.1.180	acetyl-CoA	6.06E-04	4.24E-05	Escherichia coli
2.3.1.192	glutamine	1.72E-02	1.20E-01	Homo sapiens
2.3.1.209	acetyl-CoA	6.06E-04	5.54E-04	Escherichia coli
2.3.1.28	acetyl-CoA	6.06E-04	7.25E-05	Escherichia coli
2.3.1.29	propionyl-CoA	5.32E-06	8.00E-05	Escherichia coli
2.3.1.29	acetyl-CoA	6.06E-04	5.90E-05	Escherichia coli
2.3.1.30	serine	1.13E-03	1.10E-04	Escherichia coli
2.3.1.30	acetyl-CoA	6.06E-04	5.60E-04	Escherichia coli
2.3.1.31	acetyl-CoA	4.36E-05	3.19E-05	Saccharomyces cerevisiae
2.3.1.32	acetyl-CoA	4.36E-05	2.34E-06	Saccharomyces cerevisiae
2.3.1.35	ornithine	4.49E-03	1.50E-03	Saccharomyces cerevisiae
2.3.1.35	glutamate	3.91E-02	7.20E-03	Saccharomyces cerevisiae
2.3.1.35	N-acetyl-ornithine	2.29E-04	1.00E-03	Saccharomyces cerevisiae
2.3.1.36	acetyl-CoA	4.36E-05	3.99E-04	Saccharomyces cerevisiae
2.3.1.38	acetyl-CoA	6.06E-04	5.00E-05	Escherichia coli
2.3.1.39	malonyl-CoA	3.54E-05	2.50E-04	Escherichia coli
2.3.1.4	acetyl-CoA	2.88E-05	1.20E-04	Mus musculus
2.3.1.41	malonyl-CoA	3.54E-05	1.53E-04	Escherichia coli
2.3.1.42	dihydroxyacetonephosphate	8.23E-04	7.90E-04	Saccharomyces cerevisiae
2.3.1.45	acetyl-CoA	2.88E-05	4.30E-06	Homo sapiens
2.3.1.46	coenzyme-A	1.37E-03	6.40E-04	Escherichia coli
2.3.1.46	succinyl-CoA	2.33E-04	2.18E-04	Escherichia coli
2.3.1.47	alanine	2.55E-03	4.90E-04	Escherichia coli
2.3.1.48	acetyl-CoA	2.88E-05	2.36E-06	Homo sapiens
2.3.1.48	acetyl-CoA	4.36E-05	2.26E-06	Saccharomyces cerevisiae
2.3.1.50	serine	4.86E-03	7.11E-04	Homo sapiens
2.3.1.53	phenylalanine	1.82E-05	3.30E-03	Escherichia coli
2.3.1.53	acetyl-CoA	6.06E-04	1.30E-04	Escherichia coli
2.3.1.54	coenzyme-A	1.37E-03	6.80E-06	Escherichia coli
2.3.1.54	pyruvate	3.66E-03	2.13E-03	Escherichia coli
2.3.1.54	acetyl-CoA	6.06E-04	5.10E-05	Escherichia coli
2.3.1.57	acetyl-CoA	2.88E-05	3.80E-06	Homo sapiens
2.3.1.6	acetyl-CoA	2.88E-05	5.50E-05	Homo sapiens
2.3.1.60	acetyl-CoA	6.06E-04	3.90E-06	Escherichia coli
2.3.1.65	glycine	3.71E-03	4.00E-03	Homo sapiens
2.3.1.67	acetyl-CoA	2.88E-05	8.24E-05	Mus musculus
2.3.1.7	acetyl-CoA	2.88E-05	2.10E-05	Mus musculus
2.3.1.7	acetyl-CoA	4.36E-05	3.67E-05	Saccharomyces cerevisiae
2.3.1.71	glycine	3.71E-03	6.40E-03	Homo sapiens
2.3.1.71	alanine	6.98E-03	9.97E-01	Homo sapiens
2.3.1.78	acetyl-CoA	2.88E-05	1.16E-05	Homo sapiens
2.3.1.79	acetyl-CoA	6.06E-04	1.80E-05	Escherichia coli
2.3.1.8	coenzyme-A	1.37E-03	4.68E-05	Escherichia coli
2.3.1.8	acetyl-CoA	6.06E-04	2.07E-05	Escherichia coli
2.3.1.80	acetyl-CoA	2.88E-05	2.30E-05	Homo sapiens
2.3.1.81	malonyl-CoA	3.54E-05	4.77E-04	Escherichia coli
2.3.1.81	propionyl-CoA	5.32E-06	4.99E-04	Escherichia coli
2.3.1.81	acetyl-CoA	6.06E-04	5.75E-06	Escherichia coli
2.3.1.82	acetyl-CoA	6.06E-04	2.72E-05	Escherichia coli
2.3.1.84	acetyl-CoA	4.36E-05	4.81E-05	Saccharomyces cerevisiae
2.3.1.85	malonyl-CoA	4.95E-06	1.10E-05	Homo sapiens
2.3.1.85	acetyl-CoA	2.88E-05	8.00E-06	Homo sapiens
2.3.1.85	NADPH	6.54E-05	1.12E-05	Homo sapiens
2.3.1.86	NADPH	2.21E-04	6.70E-05	Saccharomyces cerevisiae
2.3.1.87	acetyl-CoA	2.88E-05	5.40E-04	Homo sapiens
2.3.1.88	acetyl-CoA	2.88E-05	5.00E-06	Homo sapiens
2.3.1.9	coenzyme-A	4.04E-03	2.80E-05	Homo sapiens
2.3.1.9	acetyl-CoA	6.06E-04	4.70E-04	Escherichia coli
2.3.1.97	histidine	4.10E-04	1.95E-04	Homo sapiens
2.3.1.B19	acetyl-CoA	6.06E-04	1.80E-03	Escherichia coli
2.3.2.2	glutathione	3.09E-03	6.70E-04	Mus musculus
2.3.2.2	glutathione disulfide	1.80E-05	1.85E-05	Homo sapiens
2.3.2.2	glutathione	4.30E-03	1.80E-02	Saccharomyces cerevisiae
2.3.2.2	glutathione	1.66E-02	3.50E-05	Escherichia coli
2.3.2.2	glutamine	3.81E-03	8.30E-06	Escherichia coli
2.3.2.2	arginine	5.69E-04	2.10E-01	Escherichia coli
2.3.3.1	oxaloacetate	5.01E-07	4.24E-06	Saccharomyces cerevisiae
2.3.3.1	acetyl-CoA	4.36E-05	1.44E-05	Saccharomyces cerevisiae
2.3.3.1	oxaloacetate	4.87E-07	2.38E-05	Escherichia coli
2.3.3.1	acetyl-CoA	6.06E-04	2.16E-04	Escherichia coli
2.3.3.10	acetyl-CoA	2.88E-05	6.06E-05	Homo sapiens
2.3.3.10	acetyl-CoA	4.36E-05	1.55E-05	Saccharomyces cerevisiae
2.3.3.13	pyruvate	9.40E-03	2.00E-04	Saccharomyces cerevisiae
2.3.3.13	acetyl-CoA	4.36E-05	9.00E-06	Saccharomyces cerevisiae
2.3.3.14	a-ketoglutarate	8.48E-04	7.39E-03	Saccharomyces cerevisiae
2.3.3.14	acetyl-CoA	4.36E-05	2.40E-05	Saccharomyces cerevisiae
2.3.3.5	propionyl-CoA	5.32E-06	1.70E-05	Escherichia coli
2.3.3.8	ATP	4.67E-03	6.14E-04	Homo sapiens
2.3.3.8	coenzyme-A	4.04E-03	3.55E-05	Homo sapiens
2.3.3.8	citrate	5.84E-04	1.83E-04	Homo sapiens
2.3.3.9	acetyl-CoA	4.36E-05	8.30E-05	Saccharomyces cerevisiae
2.3.3.9	acetyl-CoA	6.06E-04	1.21E-05	Escherichia coli
2.4.1.102	UDP-N-acetyl-glucosamine	8.97E-03	1.10E-03	Mus musculus
2.4.1.11	UDP-glucose	1.53E-03	6.72E-05	Homo sapiens
2.4.1.11	UDP-glucose	2.68E-04	9.80E-04	Saccharomyces cerevisiae
2.4.1.117	UDP-glucose	1.53E-03	2.22E-07	Homo sapiens
2.4.1.133	UDP-glucose	1.53E-03	2.80E-04	Homo sapiens
2.4.1.135	UDP-glucuronate	9.75E-05	2.50E-07	Mus musculus
2.4.1.144	UDP-N-acetyl-glucosamine	8.97E-03	5.65E-03	Homo sapiens
2.4.1.145	UDP-N-acetyl-glucosamine	8.97E-03	2.43E-04	Homo sapiens
2.4.1.149	UDP-N-acetyl-glucosamine	8.97E-03	1.50E-04	Homo sapiens
2.4.1.15	UDP-glucose	2.68E-04	1.00E-03	Saccharomyces cerevisiae
2.4.1.15	glucose-6-phosphate	5.31E-03	3.97E-03	Saccharomyces cerevisiae
2.4.1.15	UDP-glucose	2.50E-03	6.62E-03	Escherichia coli
2.4.1.15	glucose-6-phosphate	7.88E-03	5.27E-03	Escherichia coli
2.4.1.155	UDP-glucose	1.53E-03	2.90E-03	Homo sapiens
2.4.1.155	UDP-N-acetyl-glucosamine	8.97E-03	3.12E-03	Homo sapiens
2.4.1.16	UDP-N-acetyl-glucosamine	1.02E-03	8.95E-04	Saccharomyces cerevisiae
2.4.1.17	UDP-glucuronate	9.75E-05	9.29E-05	Homo sapiens
2.4.1.21	UDP-glucose	2.50E-03	2.70E-03	Escherichia coli
2.4.1.21	ADP-glucose	4.27E-06	3.50E-05	Escherichia coli
2.4.1.224	UDP-N-acetyl-glucosamine	9.24E-03	9.40E-05	Escherichia coli
2.4.1.226	UDP-glucuronate	9.75E-05	1.47E-04	Homo sapiens
2.4.1.227	UDP-N-acetyl-glucosamine	9.24E-03	6.22E-05	Escherichia coli
2.4.1.255	UDP-N-acetyl-glucosamine	8.97E-03	8.32E-06	Homo sapiens
2.4.1.305	UDP-glucose	2.50E-03	2.65E-04	Escherichia coli
2.4.1.34	UDP-glucose	2.68E-04	3.80E-03	Saccharomyces cerevisiae
2.4.1.37	UDP-glucose	1.53E-03	1.69E-04	Homo sapiens
2.4.1.38	UDP-glucose	1.53E-03	2.80E-04	Homo sapiens
2.4.1.38	UDP-glucuronate	9.75E-05	4.00E-03	Homo sapiens
2.4.1.40	UDP-N-acetyl-glucosamine	8.97E-03	2.42E-04	Homo sapiens
2.4.1.58	UDP-glucose	2.50E-03	1.90E-04	Escherichia coli
2.4.1.65	GMP	1.81E-05	6.00E-05	Homo sapiens
2.4.1.65	GDP	3.02E-05	1.60E-05	Homo sapiens
2.4.1.66	UDP-glucose	1.53E-03	2.14E-05	Homo sapiens
2.4.1.73	UDP-glucose	2.50E-03	9.00E-06	Escherichia coli
2.4.1.80	UDP-glucose	1.53E-03	7.38E-06	Homo sapiens
2.4.1.B7	UDP-glucose	1.53E-03	1.75E-06	Homo sapiens
2.4.1.B7	UDP-N-acetyl-glucosamine	8.97E-03	6.50E-05	Homo sapiens
2.4.2.1	inosine	1.33E-06	4.31E-05	Mus musculus
2.4.2.1	guanosine	1.35E-06	2.94E-05	Homo sapiens
2.4.2.1	deoxyguanosine	5.22E-07	4.40E-05	Escherichia coli
2.4.2.1	adenosine	1.31E-07	2.35E-05	Escherichia coli
2.4.2.1	guanosine	1.62E-06	3.44E-05	Escherichia coli
2.4.2.10	PRPP	4.70E-05	4.59E-05	Saccharomyces cerevisiae
2.4.2.10	PRPP	2.58E-04	3.80E-05	Escherichia coli
2.4.2.12	ADP	5.69E-04	4.40E-04	Homo sapiens
2.4.2.12	ATP	4.67E-03	4.03E-03	Homo sapiens
2.4.2.14	glutamine	1.72E-02	1.36E-03	Homo sapiens
2.4.2.14	glutamine	3.81E-03	6.14E-03	Escherichia coli
2.4.2.14	PRPP	2.58E-04	5.96E-05	Escherichia coli
2.4.2.18	PRPP	4.70E-05	2.24E-05	Saccharomyces cerevisiae
2.4.2.18	PRPP	2.58E-04	1.41E-04	Escherichia coli
2.4.2.19	PRPP	2.58E-04	1.56E-05	Escherichia coli
2.4.2.19	quinolinate	1.15E-05	6.40E-06	Escherichia coli
2.4.2.22	PRPP	2.58E-04	1.39E-04	Escherichia coli
2.4.2.22	guanine	1.88E-04	4.30E-06	Escherichia coli
2.4.2.29	guanine	1.88E-04	3.63E-07	Escherichia coli
2.4.2.3	thymidine	2.64E-06	1.48E-04	Mus musculus
2.4.2.3	uridine	2.09E-03	9.10E-04	Escherichia coli
2.4.2.31	NAD+	5.02E-04	1.29E-04	Mus musculus
2.4.2.4	thymidine	2.64E-06	9.45E-04	Mus musculus
2.4.2.7	PRPP	4.70E-05	2.45E-05	Saccharomyces cerevisiae
2.4.2.7	PRPP	2.58E-04	3.54E-05	Escherichia coli
2.4.2.7	adenine	1.47E-06	5.10E-06	Escherichia coli
2.4.2.8	IMP	1.23E-05	3.60E-06	Homo sapiens
2.4.2.8	PRPP	4.70E-05	5.00E-05	Saccharomyces cerevisiae
2.4.2.8	PRPP	2.58E-04	3.30E-05	Escherichia coli
2.4.2.8	guanine	1.88E-04	3.70E-05	Escherichia coli
2.4.2.9	PRPP	4.70E-05	2.60E-05	Saccharomyces cerevisiae
2.4.2.9	PRPP	2.58E-04	1.48E-04	Escherichia coli
2.4.99.17	S-adenosyl-L-methionine	1.84E-04	9.97E-05	Escherichia coli
2.5.1.17	ATP	4.67E-03	6.90E-06	Homo sapiens
2.5.1.18	glutathione	3.09E-03	4.55E-04	Mus musculus
2.5.1.18	glutathione	1.66E-02	3.00E-04	Escherichia coli
2.5.1.19	phosphoenolpyruvate	1.84E-04	6.67E-05	Escherichia coli
2.5.1.21	NADH	1.07E-04	1.20E-04	Saccharomyces cerevisiae
2.5.1.21	NADPH	2.21E-04	4.47E-05	Saccharomyces cerevisiae
2.5.1.4	S-adenosyl-L-methionine	1.84E-04	1.00E-03	Escherichia coli
2.5.1.46	NAD+	5.02E-04	4.80E-06	Homo sapiens
2.5.1.46	NAD+	2.44E-03	6.73E-04	Saccharomyces cerevisiae
2.5.1.47	serine	1.13E-03	7.00E-04	Escherichia coli
2.5.1.47	acetyl-CoA	6.06E-04	1.20E-04	Escherichia coli
2.5.1.54	phosphoenolpyruvate	2.91E-05	4.74E-05	Saccharomyces cerevisiae
2.5.1.54	erythrose-4-phosphate	1.46E-05	2.55E-04	Saccharomyces cerevisiae
2.5.1.54	phosphoenolpyruvate	1.84E-04	4.92E-05	Escherichia coli
2.5.1.54	deoxyribose-5-phosphate	3.03E-04	6.80E-03	Escherichia coli
2.5.1.54	ribose-5-phosphate	7.87E-04	6.00E-03	Escherichia coli
2.5.1.54	erythrose-4-phosphate	4.90E-05	1.65E-04	Escherichia coli
2.5.1.55	phosphoenolpyruvate	1.84E-04	5.56E-06	Escherichia coli
2.5.1.55	deoxyribose-5-phosphate	3.03E-04	5.00E-05	Escherichia coli
2.5.1.56	phosphoenolpyruvate	1.84E-04	4.10E-05	Escherichia coli
2.5.1.6	ATP	4.67E-03	3.10E-02	Homo sapiens
2.5.1.6	methionine	6.39E-04	3.98E-05	Homo sapiens
2.5.1.6	ATP	1.93E-03	4.56E-04	Saccharomyces cerevisiae
2.5.1.6	methionine	1.91E-04	2.51E-04	Saccharomyces cerevisiae
2.5.1.6	ATP	9.63E-03	7.78E-05	Escherichia coli
2.5.1.6	methionine	1.45E-04	6.91E-05	Escherichia coli
2.5.1.7	UDP-N-acetyl-glucosamine	9.24E-03	4.10E-05	Escherichia coli
2.5.1.7	phosphoenolpyruvate	1.84E-04	5.60E-06	Escherichia coli
2.6.1.1	aspartate	1.49E-02	2.25E-02	Homo sapiens
2.6.1.1	a-ketoglutarate	7.97E-04	2.06E-03	Homo sapiens
2.6.1.1	tryptophan	1.21E-05	5.00E-03	Escherichia coli
2.6.1.1	oxaloacetate	4.87E-07	6.08E-05	Escherichia coli
2.6.1.1	aspartate	4.23E-03	2.57E-03	Escherichia coli
2.6.1.1	a-ketoglutarate	4.43E-04	2.16E-04	Escherichia coli
2.6.1.1	glutamate	9.60E-02	2.36E-02	Escherichia coli
2.6.1.1	lysine	4.05E-04	1.89E-01	Escherichia coli
2.6.1.1	phenylalanine	1.82E-05	2.17E-03	Escherichia coli
2.6.1.1	tyrosine	2.89E-05	1.43E-03	Escherichia coli
2.6.1.102	glutamate	9.60E-02	2.14E-03	Escherichia coli
2.6.1.11	a-ketoglutarate	4.43E-04	2.50E-03	Escherichia coli
2.6.1.11	N-acetyl-ornithine	4.33E-05	1.02E-03	Escherichia coli
2.6.1.13	a-ketoglutarate	7.97E-04	1.76E-03	Mus musculus
2.6.1.16	fructose-6-phosphate	9.69E-05	1.04E-03	Homo sapiens
2.6.1.16	glutamine	3.55E-02	7.40E-04	Saccharomyces cerevisiae
2.6.1.16	fructose-6-phosphate	2.37E-03	3.90E-04	Saccharomyces cerevisiae
2.6.1.16	glutamine	3.81E-03	3.14E-04	Escherichia coli
2.6.1.16	glutamate	9.60E-02	2.00E-04	Escherichia coli
2.6.1.16	glucose-6-phosphate	7.88E-03	1.60E-02	Escherichia coli
2.6.1.16	fructose-6-phosphate	2.52E-03	6.09E-04	Escherichia coli
2.6.1.17	glutamate	9.60E-02	2.51E-03	Escherichia coli
2.6.1.19	a-ketoglutarate	7.97E-04	1.30E-04	Mus musculus
2.6.1.19	a-ketoglutarate	4.43E-04	1.07E-03	Escherichia coli
2.6.1.2	alanine	6.98E-03	1.03E-02	Homo sapiens
2.6.1.2	a-ketoglutarate	7.97E-04	2.04E-04	Homo sapiens
2.6.1.2	glutamate	6.38E-02	3.22E-03	Homo sapiens
2.6.1.2	pyruvate	9.40E-03	4.00E-04	Saccharomyces cerevisiae
2.6.1.2	alanine	2.23E-02	3.60E-03	Saccharomyces cerevisiae
2.6.1.2	a-ketoglutarate	8.48E-04	2.00E-04	Saccharomyces cerevisiae
2.6.1.2	glutamate	3.91E-02	2.40E-04	Saccharomyces cerevisiae
2.6.1.29	pyruvate	3.66E-03	2.70E-03	Escherichia coli
2.6.1.29	a-ketoglutarate	4.43E-04	8.80E-04	Escherichia coli
2.6.1.31	oxaloacetate	4.87E-07	3.40E-05	Escherichia coli
2.6.1.33	a-ketoglutarate	4.43E-04	2.20E-04	Escherichia coli
2.6.1.33	glutamate	9.60E-02	5.10E-03	Escherichia coli
2.6.1.39	a-ketoglutarate	7.97E-04	1.88E-03	Homo sapiens
2.6.1.39	glutamate	6.38E-02	4.18E-03	Homo sapiens
2.6.1.39	a-ketoglutarate	8.48E-04	3.60E-03	Saccharomyces cerevisiae
2.6.1.39	glutamate	3.91E-02	2.60E-02	Saccharomyces cerevisiae
2.6.1.39	phenylalanine	2.73E-04	1.00E-03	Saccharomyces cerevisiae
2.6.1.39	tyrosine	2.48E-04	5.00E-04	Saccharomyces cerevisiae
2.6.1.4	glutamate	6.38E-02	2.00E-03	Homo sapiens
2.6.1.42	pyruvate	5.88E-03	3.07E-02	Homo sapiens
2.6.1.42	valine	1.51E-03	9.11E-03	Homo sapiens
2.6.1.42	a-ketoglutarate	7.97E-04	2.78E-03	Homo sapiens
2.6.1.42	glutamate	6.38E-02	1.39E-02	Homo sapiens
2.6.1.42	isoleucine	1.76E-03	2.59E-03	Homo sapiens
2.6.1.42	leucine	1.76E-03	4.72E-03	Homo sapiens
2.6.1.42	tryptophan	1.21E-05	7.20E-02	Escherichia coli
2.6.1.42	valine	4.02E-03	2.91E-03	Escherichia coli
2.6.1.42	methionine	1.45E-04	1.90E-02	Escherichia coli
2.6.1.42	a-ketoglutarate	4.43E-04	1.01E-03	Escherichia coli
2.6.1.42	isoleucine	1.52E-04	7.05E-04	Escherichia coli
2.6.1.42	leucine	1.52E-04	1.41E-03	Escherichia coli
2.6.1.42	phenylalanine	1.82E-05	8.90E-04	Escherichia coli
2.6.1.42	tyrosine	2.89E-05	7.00E-03	Escherichia coli
2.6.1.44	glycine	3.71E-03	2.20E-02	Homo sapiens
2.6.1.44	pyruvate	5.88E-03	2.10E-04	Homo sapiens
2.6.1.44	alanine	6.98E-03	5.92E-03	Mus musculus
2.6.1.44	cysteine	8.40E-05	1.00E-03	Homo sapiens
2.6.1.44	alanine	2.23E-02	2.18E-03	Saccharomyces cerevisiae
2.6.1.5	a-ketoglutarate	7.97E-04	1.80E-03	Mus musculus
2.6.1.5	tyrosine	9.38E-04	1.80E-03	Mus musculus
2.6.1.5	tyrosine	2.89E-05	2.72E-04	Escherichia coli
2.6.1.57	tryptophan	1.21E-05	1.76E-03	Escherichia coli
2.6.1.57	oxaloacetate	4.87E-07	3.34E-03	Escherichia coli
2.6.1.57	aspartate	4.23E-03	4.56E-03	Escherichia coli
2.6.1.57	methionine	1.45E-04	1.50E-03	Escherichia coli
2.6.1.57	a-ketoglutarate	4.43E-04	1.06E-03	Escherichia coli
2.6.1.57	glutamate	9.60E-02	2.80E-04	Escherichia coli
2.6.1.57	leucine	1.52E-04	5.80E-03	Escherichia coli
2.6.1.57	phenylalanine	1.82E-05	2.79E-04	Escherichia coli
2.6.1.57	tyrosine	2.89E-05	3.36E-04	Escherichia coli
2.6.1.57	phenylpyruvate	8.98E-05	5.60E-05	Escherichia coli
2.6.1.62	S-adenosyl-L-methionine	1.84E-04	5.14E-05	Escherichia coli
2.6.1.7	tryptophan	1.80E-04	7.10E-03	Mus musculus
2.6.1.7	pyruvate	5.88E-03	9.38E-03	Mus musculus
2.6.1.7	cysteine	8.40E-05	7.00E-04	Mus musculus
2.6.1.7	oxaloacetate	2.01E-06	2.10E-03	Mus musculus
2.6.1.7	asparagine	2.15E-04	1.40E-03	Mus musculus
2.6.1.7	glutamine	1.72E-02	7.00E-04	Mus musculus
2.6.1.7	methionine	6.39E-04	9.00E-04	Mus musculus
2.6.1.7	a-ketoglutarate	7.97E-04	4.41E-03	Mus musculus
2.6.1.7	leucine	1.76E-03	7.60E-03	Homo sapiens
2.6.1.7	histidine	4.10E-04	7.00E-04	Mus musculus
2.6.1.7	phenylalanine	8.40E-04	1.10E-03	Mus musculus
2.6.1.7	tyrosine	9.38E-04	2.70E-03	Mus musculus
2.6.1.7	phenylpyruvate	1.77E-03	6.48E-04	Mus musculus
2.6.1.82	a-ketoglutarate	4.43E-04	1.90E-02	Escherichia coli
2.7.1.1	ATP	4.67E-03	2.85E-04	Mus musculus
2.7.1.1	UTP	1.76E-03	5.00E-03	Homo sapiens
2.7.1.1	CTP	8.97E-04	5.00E-03	Homo sapiens
2.7.1.1	ATP	1.93E-03	1.00E-04	Saccharomyces cerevisiae
2.7.1.105	ATP	4.67E-03	2.97E-04	Homo sapiens
2.7.1.105	ATP	1.93E-03	4.51E-04	Saccharomyces cerevisiae
2.7.1.105	ITP	2.05E-04	3.00E-04	Escherichia coli
2.7.1.105	ATP	9.63E-03	8.49E-05	Escherichia coli
2.7.1.105	UTP	8.29E-03	1.34E-03	Escherichia coli
2.7.1.105	CTP	2.73E-03	1.34E-03	Escherichia coli
2.7.1.105	GTP	4.87E-03	7.25E-04	Escherichia coli
2.7.1.105	fructose-6-phosphate	2.52E-03	5.29E-05	Escherichia coli
2.7.1.107	ATP	4.67E-03	2.87E-04	Homo sapiens
2.7.1.107	ITP	2.05E-04	5.90E-03	Escherichia coli
2.7.1.107	ADP	5.55E-04	1.00E-03	Escherichia coli
2.7.1.107	dATP	1.55E-05	4.20E-03	Escherichia coli
2.7.1.107	ATP	9.63E-03	1.07E-03	Escherichia coli
2.7.1.107	GTP	4.87E-03	8.70E-03	Escherichia coli
2.7.1.11	ATP	4.67E-03	7.29E-05	Homo sapiens
2.7.1.11	fructose-6-phosphate	9.69E-05	1.45E-04	Homo sapiens
2.7.1.11	ITP	2.05E-04	2.20E-03	Escherichia coli
2.7.1.11	ATP	9.63E-03	5.08E-05	Escherichia coli
2.7.1.11	UTP	8.29E-03	5.10E-03	Escherichia coli
2.7.1.11	CTP	2.73E-03	1.10E-02	Escherichia coli
2.7.1.11	GTP	4.87E-03	4.30E-03	Escherichia coli
2.7.1.11	fructose-6-phosphate	2.52E-03	4.08E-05	Escherichia coli
2.7.1.113	ATP	4.67E-03	4.02E-05	Homo sapiens
2.7.1.12	ATP	1.93E-03	2.00E-04	Saccharomyces cerevisiae
2.7.1.12	gluconate	9.51E-05	1.74E-03	Saccharomyces cerevisiae
2.7.1.12	ATP	9.63E-03	7.44E-05	Escherichia coli
2.7.1.12	gluconate	4.16E-05	5.63E-05	Escherichia coli
2.7.1.127	ATP	4.67E-03	2.50E-03	Homo sapiens
2.7.1.136	ATP	9.63E-03	1.06E-05	Escherichia coli
2.7.1.138	ATP	4.67E-03	8.56E-02	Mus musculus
2.7.1.148	ATP	9.63E-03	2.00E-05	Escherichia coli
2.7.1.15	ATP	4.67E-03	8.24E-05	Homo sapiens
2.7.1.151	ATP	4.67E-03	1.70E-05	Homo sapiens
2.7.1.154	ATP	4.67E-03	2.96E-05	Homo sapiens
2.7.1.157	ATP	4.67E-03	3.47E-05	Homo sapiens
2.7.1.158	ATP	4.67E-03	2.10E-05	Homo sapiens
2.7.1.158	ATP	1.93E-03	6.28E-05	Saccharomyces cerevisiae
2.7.1.16	ATP	9.63E-03	1.54E-04	Escherichia coli
2.7.1.163	ATP	9.63E-03	2.00E-03	Escherichia coli
2.7.1.165	ATP	9.63E-03	6.10E-05	Escherichia coli
2.7.1.165	glycerate	1.41E-03	5.10E-05	Escherichia coli
2.7.1.17	ADP	4.88E-04	2.80E-04	Saccharomyces cerevisiae
2.7.1.17	ATP	1.93E-03	1.55E-03	Saccharomyces cerevisiae
2.7.1.17	xylulose-5-phosphate	2.46E-04	1.30E-03	Saccharomyces cerevisiae
2.7.1.170	ATP	9.63E-03	1.00E-03	Escherichia coli
2.7.1.2	ATP	4.67E-03	1.28E-05	Homo sapiens
2.7.1.2	ATP	1.93E-03	5.00E-05	Saccharomyces cerevisiae
2.7.1.2	ATP	9.63E-03	1.37E-03	Escherichia coli
2.7.1.20	inosine	6.12E-06	8.00E-04	Saccharomyces cerevisiae
2.7.1.20	ATP	1.93E-03	1.00E-04	Saccharomyces cerevisiae
2.7.1.21	thymidine	2.64E-06	5.75E-06	Mus musculus
2.7.1.21	ATP	4.67E-03	2.12E-04	Mus musculus
2.7.1.21	UTP	1.76E-03	2.60E-04	Homo sapiens
2.7.1.21	CTP	8.97E-04	1.50E-04	Mus musculus
2.7.1.21	GTP	6.77E-04	3.00E-04	Mus musculus
2.7.1.23	ATP	4.67E-03	1.72E-03	Homo sapiens
2.7.1.23	NAD+	5.02E-04	5.26E-04	Homo sapiens
2.7.1.23	ATP	1.93E-03	6.25E-04	Saccharomyces cerevisiae
2.7.1.23	NAD+	2.44E-03	6.80E-04	Saccharomyces cerevisiae
2.7.1.23	NADH	1.07E-04	2.00E-03	Saccharomyces cerevisiae
2.7.1.23	ATP	9.63E-03	7.58E-04	Escherichia coli
2.7.1.23	NAD+	2.55E-03	1.92E-03	Escherichia coli
2.7.1.24	ATP	4.67E-03	1.90E-04	Homo sapiens
2.7.1.25	ATP	4.67E-03	2.58E-04	Homo sapiens
2.7.1.25	adenosine-phosphosulfate	6.63E-06	3.54E-07	Escherichia coli
2.7.1.25	ATP	9.63E-03	1.00E-05	Escherichia coli
2.7.1.29	ATP	1.93E-03	2.19E-04	Saccharomyces cerevisiae
2.7.1.29	dihydroxyacetonephosphate	3.06E-03	6.00E-06	Escherichia coli
2.7.1.30	ATP	9.63E-03	7.80E-06	Escherichia coli
2.7.1.31	ATP	1.93E-03	8.90E-04	Saccharomyces cerevisiae
2.7.1.32	ATP	4.67E-03	6.08E-04	Homo sapiens
2.7.1.32	ATP	1.93E-03	1.04E-04	Saccharomyces cerevisiae
2.7.1.33	ATP	4.67E-03	9.87E-05	Mus musculus
2.7.1.33	ATP	9.63E-03	2.16E-04	Escherichia coli
2.7.1.35	ATP	4.67E-03	5.31E-05	Homo sapiens
2.7.1.36	ATP	4.67E-03	2.30E-04	Homo sapiens
2.7.1.36	ATP	1.93E-03	7.40E-03	Saccharomyces cerevisiae
2.7.1.39	ATP	1.93E-03	6.00E-04	Saccharomyces cerevisiae
2.7.1.39	ATP	9.63E-03	4.06E-04	Escherichia coli
2.7.1.40	ADP	5.69E-04	1.28E-03	Homo sapiens
2.7.1.40	phosphoenolpyruvate	1.16E-05	2.29E-04	Homo sapiens
2.7.1.40	ADP	4.88E-04	1.60E-04	Saccharomyces cerevisiae
2.7.1.40	phosphoenolpyruvate	2.91E-05	1.28E-04	Saccharomyces cerevisiae
2.7.1.48	uridine	2.09E-03	3.50E-04	Escherichia coli
2.7.1.48	cytidine	2.59E-06	1.30E-04	Escherichia coli
2.7.1.49	ATP	9.63E-03	1.43E-04	Escherichia coli
2.7.1.50	ATP	1.93E-03	7.90E-04	Saccharomyces cerevisiae
2.7.1.56	ATP	9.63E-03	2.93E-04	Escherichia coli
2.7.1.59	ATP	4.67E-03	1.80E-03	Homo sapiens
2.7.1.59	ITP	2.05E-04	2.50E-07	Escherichia coli
2.7.1.59	ATP	9.63E-03	1.12E-05	Escherichia coli
2.7.1.6	ATP	4.67E-03	1.16E-04	Homo sapiens
2.7.1.6	ATP	1.93E-03	1.06E-04	Saccharomyces cerevisiae
2.7.1.6	ATP	9.63E-03	2.37E-03	Escherichia coli
2.7.1.67	ATP	4.67E-03	1.40E-04	Mus musculus
2.7.1.67	ATP	1.93E-03	1.73E-04	Saccharomyces cerevisiae
2.7.1.68	ATP	4.67E-03	6.30E-06	Homo sapiens
2.7.1.7	ITP	2.05E-04	3.00E-04	Escherichia coli
2.7.1.7	dATP	1.55E-05	6.00E-04	Escherichia coli
2.7.1.7	dTTP	4.62E-03	4.00E-03	Escherichia coli
2.7.1.7	UTP	8.29E-03	2.00E-03	Escherichia coli
2.7.1.7	CTP	2.73E-03	2.00E-03	Escherichia coli
2.7.1.7	GTP	4.87E-03	5.00E-04	Escherichia coli
2.7.1.71	ATP	9.63E-03	1.60E-04	Escherichia coli
2.7.1.71	shikimate	1.41E-05	9.56E-04	Escherichia coli
2.7.1.73	dATP	1.55E-05	1.26E-03	Escherichia coli
2.7.1.73	ATP	9.63E-03	6.02E-04	Escherichia coli
2.7.1.73	guanosine	1.62E-06	6.10E-06	Escherichia coli
2.7.1.74	thymidine	2.64E-06	3.49E-03	Homo sapiens
2.7.1.74	ATP	4.67E-03	1.15E-05	Homo sapiens
2.7.1.74	UTP	1.76E-03	7.15E-06	Homo sapiens
2.7.1.74	CTP	8.97E-04	1.30E-06	Homo sapiens
2.7.1.74	GTP	6.77E-04	9.00E-07	Homo sapiens
2.7.1.76	ATP	4.67E-03	2.05E-05	Homo sapiens
2.7.1.78	ATP	4.67E-03	5.00E-04	Homo sapiens
2.7.1.81	ATP	4.67E-03	8.10E-04	Homo sapiens
2.7.1.81	GTP	6.77E-04	3.50E-06	Homo sapiens
2.7.1.83	ATP	9.63E-03	6.81E-04	Escherichia coli
2.7.1.86	ATP	1.93E-03	8.75E-04	Saccharomyces cerevisiae
2.7.1.86	NAD+	2.44E-03	4.50E-03	Saccharomyces cerevisiae
2.7.1.86	NADH	1.07E-04	1.30E-04	Saccharomyces cerevisiae
2.7.1.91	ATP	4.67E-03	7.20E-05	Mus musculus
2.7.1.95	ADP	5.55E-04	2.20E-05	Escherichia coli
2.7.1.95	ATP	9.63E-03	2.80E-05	Escherichia coli
2.7.1.B4	CTP	2.49E-04	3.00E-04	Saccharomyces cerevisiae
2.7.10.1	ATP	4.67E-03	5.00E-06	Homo sapiens
2.7.10.2	ATP	4.67E-03	5.53E-05	Homo sapiens
2.7.11.1	ATP	4.67E-03	5.70E-05	Homo sapiens
2.7.11.1	ATP	1.93E-03	5.00E-06	Saccharomyces cerevisiae
2.7.11.12	ATP	4.67E-03	1.33E-05	Homo sapiens
2.7.11.13	ATP	4.67E-03	9.30E-06	Homo sapiens
2.7.11.14	ATP	4.67E-03	1.51E-05	Homo sapiens
2.7.11.17	ATP	4.67E-03	1.14E-05	Homo sapiens
2.7.11.18	ATP	4.67E-03	1.21E-04	Homo sapiens
2.7.11.19	ATP	1.93E-03	1.80E-05	Saccharomyces cerevisiae
2.7.11.19	UTP	4.94E-04	1.40E-03	Saccharomyces cerevisiae
2.7.11.19	GTP	2.47E-04	6.00E-04	Saccharomyces cerevisiae
2.7.11.2	ATP	4.67E-03	2.62E-05	Homo sapiens
2.7.11.21	ATP	4.67E-03	1.33E-06	Homo sapiens
2.7.11.22	ATP	4.67E-03	9.42E-06	Homo sapiens
2.7.11.23	ATP	4.67E-03	3.00E-05	Mus musculus
2.7.11.23	ATP	1.93E-03	2.70E-05	Saccharomyces cerevisiae
2.7.11.25	ATP	4.67E-03	1.23E-04	Homo sapiens
2.7.11.30	ATP	4.67E-03	8.80E-06	Homo sapiens
2.7.11.5	ATP	9.63E-03	2.13E-05	Escherichia coli
2.7.13.1	ATP	1.93E-03	1.10E-04	Saccharomyces cerevisiae
2.7.2.1	ITP	2.05E-04	7.80E-04	Escherichia coli
2.7.2.1	ADP	5.55E-04	8.66E-04	Escherichia coli
2.7.2.1	ATP	9.63E-03	2.57E-04	Escherichia coli
2.7.2.1	GTP	4.87E-03	1.10E-03	Escherichia coli
2.7.2.11	ATP	9.63E-03	7.37E-04	Escherichia coli
2.7.2.3	ADP	5.69E-04	1.19E-04	Mus musculus
2.7.2.3	ATP	4.67E-03	1.40E-04	Mus musculus
2.7.2.3	3-phosphoglycerate	3.75E-04	1.14E-04	Mus musculus
2.7.2.3	ADP	4.88E-04	2.08E-04	Saccharomyces cerevisiae
2.7.2.3	ATP	1.93E-03	3.72E-04	Saccharomyces cerevisiae
2.7.2.3	3-phosphoglycerate	5.78E-04	9.93E-04	Saccharomyces cerevisiae
2.7.2.4	ATP	1.93E-03	7.69E-04	Saccharomyces cerevisiae
2.7.2.4	aspartate	6.29E-03	2.35E-03	Saccharomyces cerevisiae
2.7.2.4	ATP	9.63E-03	1.60E-03	Escherichia coli
2.7.2.4	aspartate	4.23E-03	1.19E-03	Escherichia coli
2.7.2.4	asparagine	5.11E-04	1.60E-02	Escherichia coli
2.7.2.8	ATP	1.93E-03	1.53E-02	Saccharomyces cerevisiae
2.7.2.8	ATP	9.63E-03	6.83E-04	Escherichia coli
2.7.3.2	ADP	5.69E-04	6.96E-05	Homo sapiens
2.7.3.2	ATP	4.67E-03	5.33E-04	Mus musculus
2.7.3.8	ADP	4.88E-04	1.15E-04	Saccharomyces cerevisiae
2.7.3.9	phosphoenolpyruvate	1.84E-04	1.90E-04	Escherichia coli
2.7.4.1	ADP	5.55E-04	1.48E-04	Escherichia coli
2.7.4.1	ATP	9.63E-03	1.58E-03	Escherichia coli
2.7.4.1	GDP	6.76E-04	3.17E-04	Escherichia coli
2.7.4.12	dGMP	5.07E-05	8.50E-05	Escherichia coli
2.7.4.12	ATP	9.63E-03	1.72E-03	Escherichia coli
2.7.4.13	ATP	1.93E-03	3.15E-04	Saccharomyces cerevisiae
2.7.4.14	ATP	4.67E-03	2.64E-04	Homo sapiens
2.7.4.14	UMP	1.45E-05	1.08E-04	Homo sapiens
2.7.4.14	dCMP	3.71E-05	5.66E-04	Homo sapiens
2.7.4.14	CMP	1.18E-05	6.84E-05	Homo sapiens
2.7.4.14	UMP	1.45E-05	5.20E-05	Saccharomyces cerevisiae
2.7.4.14	CMP	5.18E-06	7.10E-05	Saccharomyces cerevisiae
2.7.4.16	ATP	9.63E-03	2.70E-04	Escherichia coli
2.7.4.2	ADP	5.69E-04	4.70E-05	Homo sapiens
2.7.4.2	ATP	4.67E-03	1.07E-04	Homo sapiens
2.7.4.21	ATP	4.67E-03	3.70E-05	Homo sapiens
2.7.4.22	ATP	9.63E-03	1.88E-04	Escherichia coli
2.7.4.22	UTP	8.29E-03	4.60E-05	Escherichia coli
2.7.4.22	GTP	4.87E-03	1.00E-03	Escherichia coli
2.7.4.24	ADP	5.69E-04	6.84E-05	Homo sapiens
2.7.4.24	ATP	4.67E-03	2.20E-05	Homo sapiens
2.7.4.25	dGMP	5.07E-05	9.40E-05	Escherichia coli
2.7.4.25	dATP	1.55E-05	8.70E-05	Escherichia coli
2.7.4.25	ATP	9.63E-03	3.80E-05	Escherichia coli
2.7.4.25	GTP	4.87E-03	6.40E-04	Escherichia coli
2.7.4.25	CMP	3.60E-04	3.50E-05	Escherichia coli
2.7.4.3	AMP	4.23E-05	6.46E-05	Homo sapiens
2.7.4.3	dAMP	1.68E-05	1.01E-03	Homo sapiens
2.7.4.3	ADP	5.69E-04	1.28E-04	Homo sapiens
2.7.4.3	ATP	4.67E-03	2.84E-07	Mus musculus
2.7.4.3	AMP	2.81E-04	1.23E-04	Escherichia coli
2.7.4.3	dAMP	8.84E-06	8.50E-04	Escherichia coli
2.7.4.3	ADP	5.55E-04	9.00E-05	Escherichia coli
2.7.4.3	ATP	9.63E-03	8.50E-05	Escherichia coli
2.7.4.4	dAMP	1.68E-05	1.06E-04	Homo sapiens
2.7.4.4	dTMP	1.18E-05	2.30E-04	Homo sapiens
2.7.4.6	ADP	5.69E-04	2.40E-05	Homo sapiens
2.7.4.6	ATP	4.67E-03	2.00E-04	Homo sapiens
2.7.4.6	GTP	6.77E-04	1.20E-04	Homo sapiens
2.7.4.6	UDP	3.68E-05	2.80E-04	Saccharomyces cerevisiae
2.7.4.7	ATP	9.63E-03	1.93E-04	Escherichia coli
2.7.4.8	GMP	1.81E-05	5.46E-05	Mus musculus
2.7.4.8	ATP	4.67E-03	1.00E-03	Mus musculus
2.7.4.8	GMP	1.02E-05	6.35E-05	Saccharomyces cerevisiae
2.7.4.8	ATP	1.93E-03	5.00E-04	Saccharomyces cerevisiae
2.7.4.8	GDP	4.21E-05	9.70E-05	Saccharomyces cerevisiae
2.7.4.8	dGMP	5.07E-05	3.00E-04	Escherichia coli
2.7.4.9	dTMP	1.18E-05	1.90E-04	Mus musculus
2.7.4.9	dATP	9.74E-07	1.30E-04	Homo sapiens
2.7.4.9	ATP	4.67E-03	3.92E-05	Homo sapiens
2.7.4.9	GTP	6.77E-04	3.30E-04	Homo sapiens
2.7.4.9	ATP	9.63E-03	2.19E-04	Escherichia coli
2.7.6.1	AMP	4.23E-05	1.22E-04	Homo sapiens
2.7.6.1	ATP	4.67E-03	3.13E-05	Homo sapiens
2.7.6.1	ribose-5-phosphate	2.84E-05	7.93E-05	Homo sapiens
2.7.6.1	AMP	2.81E-04	1.32E-04	Escherichia coli
2.7.6.1	ATP	9.63E-03	2.30E-05	Escherichia coli
2.7.6.1	ribose-5-phosphate	7.87E-04	1.90E-04	Escherichia coli
2.7.6.2	ATP	4.67E-03	1.20E-03	Homo sapiens
2.7.6.3	ATP	9.63E-03	1.56E-05	Escherichia coli
2.7.7.1	dATP	9.74E-07	4.50E-04	Homo sapiens
2.7.7.1	ATP	4.67E-03	5.48E-05	Mus musculus
2.7.7.1	NAD+	5.02E-04	7.59E-05	Homo sapiens
2.7.7.1	GTP	6.77E-04	2.76E-04	Homo sapiens
2.7.7.1	ATP	1.93E-03	1.77E-04	Saccharomyces cerevisiae
2.7.7.1	NAD+	2.44E-03	5.35E-05	Saccharomyces cerevisiae
2.7.7.1	ATP	9.63E-03	2.92E-05	Escherichia coli
2.7.7.1	NAD+	2.55E-03	3.70E-04	Escherichia coli
2.7.7.12	UDP-glucose	1.53E-03	1.01E-04	Homo sapiens
2.7.7.12	UDP-glucose	2.68E-04	2.00E-04	Saccharomyces cerevisiae
2.7.7.12	UDP-glucose	2.50E-03	1.92E-04	Escherichia coli
2.7.7.15	CTP	2.49E-04	1.07E-03	Saccharomyces cerevisiae
2.7.7.18	NAD+	5.02E-04	7.00E-05	Homo sapiens
2.7.7.18	ATP	1.93E-03	7.90E-05	Saccharomyces cerevisiae
2.7.7.18	NAD+	2.44E-03	7.10E-05	Saccharomyces cerevisiae
2.7.7.18	ATP	9.63E-03	7.52E-05	Escherichia coli
2.7.7.18	NAD+	2.55E-03	3.70E-04	Escherichia coli
2.7.7.19	ATP	4.67E-03	6.36E-05	Homo sapiens
2.7.7.19	ATP	1.93E-03	6.20E-05	Saccharomyces cerevisiae
2.7.7.19	CTP	2.49E-04	1.04E-04	Saccharomyces cerevisiae
2.7.7.19	GTP	2.47E-04	6.20E-05	Saccharomyces cerevisiae
2.7.7.19	ATP	9.63E-03	8.06E-05	Escherichia coli
2.7.7.19	CTP	2.73E-03	2.70E-04	Escherichia coli
2.7.7.2	ATP	4.67E-03	1.53E-05	Homo sapiens
2.7.7.23	UDP-N-acetyl-glucosamine	8.97E-03	7.00E-04	Homo sapiens
2.7.7.23	UDP-N-acetyl-glucosamine	1.02E-03	6.10E-03	Saccharomyces cerevisiae
2.7.7.23	N-acetyl-glucosamine-1/6-phosphate	1.50E-04	1.40E-05	Saccharomyces cerevisiae
2.7.7.23	N-acetyl-glucosamine-1/6-phosphate	8.19E-05	7.00E-05	Escherichia coli
2.7.7.23	UTP	8.29E-03	1.00E-04	Escherichia coli
2.7.7.24	dTTP	4.62E-03	2.05E-05	Escherichia coli
2.7.7.27	ATP	9.63E-03	6.29E-04	Escherichia coli
2.7.7.3	ATP	9.63E-03	2.20E-04	Escherichia coli
2.7.7.30	ATP	4.67E-03	5.16E-04	Homo sapiens
2.7.7.30	GTP	6.77E-04	5.02E-05	Homo sapiens
2.7.7.31	dATP	9.74E-07	1.00E-05	Homo sapiens
2.7.7.37	UDP-glucose	2.68E-04	1.50E-03	Saccharomyces cerevisiae
2.7.7.38	UTP	8.29E-03	8.80E-04	Escherichia coli
2.7.7.38	dCTP	3.45E-05	3.40E-04	Escherichia coli
2.7.7.38	CTP	2.73E-03	3.56E-04	Escherichia coli
2.7.7.4	ATP	4.67E-03	1.22E-04	Homo sapiens
2.7.7.41	CTP	2.49E-04	1.00E-03	Saccharomyces cerevisiae
2.7.7.41	dCTP	3.45E-05	6.71E-04	Escherichia coli
2.7.7.42	ATP	9.63E-03	4.65E-04	Escherichia coli
2.7.7.43	CTP	8.97E-04	3.95E-05	Mus musculus
2.7.7.43	CTP	2.73E-03	3.10E-04	Escherichia coli
2.7.7.50	GTP	6.77E-04	1.10E-06	Homo sapiens
2.7.7.53	ADP	4.88E-04	4.66E-04	Saccharomyces cerevisiae
2.7.7.53	ATP	1.93E-03	5.70E-03	Saccharomyces cerevisiae
2.7.7.53	GDP	4.21E-05	7.00E-04	Saccharomyces cerevisiae
2.7.7.58	ATP	9.63E-03	1.12E-03	Escherichia coli
2.7.7.58	2,3-dihydroxybenzoic acid	1.38E-04	2.70E-06	Escherichia coli
2.7.7.6	dTTP	4.62E-03	4.00E-07	Escherichia coli
2.7.7.60	CTP	2.73E-03	6.53E-05	Escherichia coli
2.7.7.63	ATP	9.63E-03	5.48E-06	Escherichia coli
2.7.7.7	dATP	9.78E-06	7.70E-06	Saccharomyces cerevisiae
2.7.7.7	dCTP	4.46E-06	2.40E-05	Saccharomyces cerevisiae
2.7.7.76	CTP	2.73E-03	3.95E-06	Escherichia coli
2.7.7.83	UDP-N-acetyl-glucosamine	8.97E-03	3.20E-05	Homo sapiens
2.7.7.83	N-acetyl-glucosamine-1/6-phosphate	7.47E-06	3.95E-05	Homo sapiens
2.7.7.83	UTP	1.76E-03	5.10E-05	Homo sapiens
2.7.7.9	UDP-glucose	1.53E-03	1.08E-04	Homo sapiens
2.7.7.9	UTP	1.76E-03	4.80E-05	Homo sapiens
2.7.7.9	UDP-glucose	2.68E-04	3.50E-05	Saccharomyces cerevisiae
2.7.7.9	dTTP	4.62E-03	2.00E-03	Escherichia coli
2.7.7.9	UTP	8.29E-03	5.80E-05	Escherichia coli
2.7.7.B5	ATP	9.63E-03	2.40E-04	Escherichia coli
2.7.7.B5	GTP	4.87E-03	8.40E-04	Escherichia coli
2.7.8.11	CMP	5.18E-06	2.20E-05	Saccharomyces cerevisiae
2.7.8.15	UDP-N-acetyl-glucosamine	1.02E-03	1.50E-05	Saccharomyces cerevisiae
2.7.8.17	UDP-N-acetyl-glucosamine	8.97E-03	2.40E-05	Homo sapiens
2.7.8.29	serine	4.86E-03	1.20E-04	Homo sapiens
2.7.8.33	UDP-N-acetyl-glucosamine	9.24E-03	3.18E-07	Escherichia coli
2.7.8.5	sn-glycerol 3-phosphate	2.81E-04	2.70E-05	Saccharomyces cerevisiae
2.7.8.5	sn-glycerol 3-phosphate	4.90E-05	3.20E-04	Escherichia coli
2.7.8.7	acetyl-CoA	2.88E-05	2.49E-05	Homo sapiens
2.7.8.7	coenzyme-A	1.37E-03	6.54E-05	Escherichia coli
2.7.8.7	malonyl-CoA	3.54E-05	7.10E-06	Escherichia coli
2.7.8.7	acetoacetyl-CoA	2.18E-05	8.80E-06	Escherichia coli
2.7.8.7	acetyl-CoA	6.06E-04	7.70E-06	Escherichia coli
2.7.8.8	serine	1.13E-03	8.50E-05	Escherichia coli
2.7.9.2	ATP	9.63E-03	2.80E-05	Escherichia coli
2.7.9.2	pyruvate	3.66E-03	8.30E-05	Escherichia coli
2.7.9.3	ATP	9.63E-03	1.04E-03	Escherichia coli
2.7.99.B1	ATP	9.63E-03	6.34E-03	Escherichia coli
2.8.1.3	glutathione	4.30E-03	1.89E-03	Saccharomyces cerevisiae
2.8.3.9	acetoacetyl-CoA	2.18E-05	3.50E-05	Escherichia coli
2.8.3.9	acetyl-CoA	6.06E-04	2.93E-04	Escherichia coli
3.1.11.5	dATP	1.55E-05	4.80E-05	Escherichia coli
3.1.11.5	ATP	9.63E-03	7.80E-05	Escherichia coli
3.1.2.20	malonyl-CoA	4.95E-06	1.42E-04	Mus musculus
3.1.2.20	acetyl-CoA	2.88E-05	2.90E-04	Homo sapiens
3.1.2.20	succinyl-CoA	6.80E-06	1.40E-05	Homo sapiens
3.1.2.20	acetyl-CoA	4.36E-05	7.64E-05	Saccharomyces cerevisiae
3.1.2.20	acetyl-CoA	6.06E-04	1.67E-04	Escherichia coli
3.1.3.1	AMP	4.23E-05	3.00E-03	Homo sapiens
3.1.3.1	dTMP	1.18E-05	4.50E-03	Homo sapiens
3.1.3.1	ADP	5.69E-04	4.40E-03	Homo sapiens
3.1.3.1	ATP	4.67E-03	5.70E-03	Homo sapiens
3.1.3.1	3-phospho-serine	4.40E-04	5.08E-04	Homo sapiens
3.1.3.10	glucose-6-phosphate	7.88E-03	4.90E-03	Escherichia coli
3.1.3.10	ribose-5-phosphate	7.87E-04	1.82E-02	Escherichia coli
3.1.3.10	fructose-6-phosphate	2.52E-03	2.50E-02	Escherichia coli
3.1.3.11	fructose-1,6-bisphosphate	1.52E-03	1.30E-06	Mus musculus
3.1.3.11	fructose-1,6-bisphosphate	4.00E-03	1.26E-05	Saccharomyces cerevisiae
3.1.3.11	fructose-1,6-bisphosphate	1.52E-02	8.88E-06	Escherichia coli
3.1.3.13	2,3-bisphosphoglycerate	2.37E-04	8.91E-06	Homo sapiens
3.1.3.13	2,3-bisphosphoglycerate	3.61E-05	2.69E-04	Saccharomyces cerevisiae
3.1.3.2	AMP	4.23E-05	1.41E-03	Homo sapiens
3.1.3.2	GMP	1.81E-05	2.22E-03	Homo sapiens
3.1.3.2	ADP	5.69E-04	3.33E-04	Homo sapiens
3.1.3.2	ATP	4.67E-03	2.65E-04	Homo sapiens
3.1.3.2	phosphoenolpyruvate	1.16E-05	3.39E-04	Homo sapiens
3.1.3.2	UDP	1.33E-04	6.15E-04	Homo sapiens
3.1.3.2	UTP	1.76E-03	7.14E-04	Homo sapiens
3.1.3.2	CTP	8.97E-04	3.77E-04	Homo sapiens
3.1.3.2	GTP	6.77E-04	2.60E-04	Homo sapiens
3.1.3.2	GDP	3.02E-05	3.48E-04	Homo sapiens
3.1.3.2	ATP	9.63E-03	3.00E-02	Escherichia coli
3.1.3.2	GTP	4.87E-03	3.50E-04	Escherichia coli
3.1.3.21	sn-glycerol 3-phosphate	2.81E-04	3.48E-03	Saccharomyces cerevisiae
3.1.3.21	sn-glycerol 3-phosphate	4.90E-05	2.90E-03	Escherichia coli
3.1.3.23	glucose-6-phosphate	7.88E-03	3.10E-03	Escherichia coli
3.1.3.23	glucosamine-6-phosphate	1.15E-03	3.00E-03	Escherichia coli
3.1.3.23	ribose-5-phosphate	7.87E-04	3.30E-03	Escherichia coli
3.1.3.23	fructose-6-phosphate	2.52E-03	3.00E-03	Escherichia coli
3.1.3.29	6-phospho-D-gluconate	1.65E-05	2.70E-03	Homo sapiens
3.1.3.29	fructose-1,6-bisphosphate	1.52E-03	1.92E-02	Homo sapiens
3.1.3.3	3-phospho-serine	4.40E-04	2.00E-05	Mus musculus
3.1.3.31	dAMP	1.68E-05	3.00E-03	Homo sapiens
3.1.3.31	GMP	1.81E-05	1.70E-02	Homo sapiens
3.1.3.31	dTMP	1.18E-05	7.00E-03	Homo sapiens
3.1.3.31	IMP	1.23E-05	8.60E-03	Homo sapiens
3.1.3.31	UMP	1.45E-05	1.40E-02	Homo sapiens
3.1.3.31	AMP	2.81E-04	3.20E-04	Escherichia coli
3.1.3.31	dAMP	8.84E-06	1.20E-05	Escherichia coli
3.1.3.31	dGMP	5.07E-05	1.15E-04	Escherichia coli
3.1.3.31	GMP	2.37E-05	2.60E-04	Escherichia coli
3.1.3.35	dTMP	1.18E-05	3.05E-01	Homo sapiens
3.1.3.5	AMP	4.23E-05	1.20E-05	Mus musculus
3.1.3.5	inosine	1.33E-06	1.98E-03	Homo sapiens
3.1.3.5	dAMP	1.68E-05	3.50E-05	Homo sapiens
3.1.3.5	GMP	1.81E-05	1.70E-05	Homo sapiens
3.1.3.5	IMP	1.23E-05	4.08E-04	Homo sapiens
3.1.3.5	UMP	1.45E-05	1.40E-05	Homo sapiens
3.1.3.5	dCMP	3.71E-05	3.76E-05	Homo sapiens
3.1.3.5	CMP	1.18E-05	2.00E-06	Homo sapiens
3.1.3.5	UMP	1.45E-05	1.20E-03	Saccharomyces cerevisiae
3.1.3.5	CMP	5.18E-06	2.30E-03	Saccharomyces cerevisiae
3.1.3.5	AMP	2.81E-04	1.54E-04	Escherichia coli
3.1.3.5	dAMP	8.84E-06	1.20E-05	Escherichia coli
3.1.3.5	dGMP	5.07E-05	1.15E-04	Escherichia coli
3.1.3.5	GMP	2.37E-05	5.10E-04	Escherichia coli
3.1.3.5	IMP	2.72E-04	6.60E-04	Escherichia coli
3.1.3.6	AMP	2.81E-04	3.20E-04	Escherichia coli
3.1.3.6	dGMP	5.07E-05	2.80E-04	Escherichia coli
3.1.3.6	GMP	2.37E-05	2.60E-04	Escherichia coli
3.1.3.62	2,3-bisphosphoglycerate	2.37E-04	6.10E-04	Homo sapiens
3.1.3.7	fructose-1,6-bisphosphate	1.52E-02	1.17E-03	Escherichia coli
3.1.3.7	NADP+	2.08E-06	2.70E-03	Escherichia coli
3.1.3.7	NADPH	1.21E-04	2.13E-03	Escherichia coli
3.1.3.82	fructose-1,6-bisphosphate	1.52E-02	1.50E-03	Escherichia coli
3.1.3.89	dAMP	8.84E-06	1.43E-05	Escherichia coli
3.1.3.89	dGMP	5.07E-05	4.70E-05	Escherichia coli
3.1.3.9	glucose-6-phosphate	6.75E-04	2.35E-03	Homo sapiens
3.1.4.16	ADP	5.55E-04	1.90E-04	Escherichia coli
3.1.4.16	ATP	9.63E-03	1.80E-04	Escherichia coli
3.1.4.16	CTP	2.73E-03	1.30E-04	Escherichia coli
3.1.4.16	NADP+	2.08E-06	1.50E-04	Escherichia coli
3.1.4.17	cyclic-AMP	1.30E-07	1.06E-04	Mus musculus
3.1.4.37	ADP	5.55E-04	1.90E-04	Escherichia coli
3.1.4.37	ATP	9.63E-03	1.80E-04	Escherichia coli
3.1.4.37	CTP	2.73E-03	1.30E-04	Escherichia coli
3.1.4.37	NADP+	2.08E-06	1.50E-04	Escherichia coli
3.1.4.45	UDP-N-acetyl-glucosamine	8.97E-03	9.40E-04	Homo sapiens
3.1.4.53	cyclic-AMP	1.30E-07	6.04E-07	Mus musculus
3.1.5.1	GTP	4.87E-03	1.50E-04	Escherichia coli
3.2.1.28	trehalose	8.40E-03	4.03E-03	Saccharomyces cerevisiae
3.2.1.50	UDP-N-acetyl-glucosamine	8.97E-03	3.90E-04	Homo sapiens
3.2.2.4	AMP	2.81E-04	3.00E-03	Escherichia coli
3.2.2.5	NAD+	5.02E-04	1.13E-04	Homo sapiens
3.2.2.6	NAD+	5.02E-04	3.46E-05	Homo sapiens
3.2.2.6	NADP+	2.84E-05	6.50E-05	Homo sapiens
3.2.2.6	NAD+	2.44E-03	5.20E-04	Saccharomyces cerevisiae
3.2.2.8	uridine	2.09E-03	1.31E-04	Escherichia coli
3.2.2.8	cytidine	2.59E-06	5.32E-04	Escherichia coli
3.3.1.1	S-adenosyl-L-homocysteine	5.71E-07	1.36E-06	Mus musculus
3.4.19.13	glutathione	3.09E-03	1.05E-05	Homo sapiens
3.4.19.13	glutathione disulfide	1.80E-05	1.94E-05	Homo sapiens
3.4.19.14	glutathione	3.09E-03	1.05E-04	Homo sapiens
3.4.19.14	glutathione disulfide	1.80E-05	4.26E-04	Homo sapiens
3.4.21.53	ATP	1.93E-03	4.00E-05	Saccharomyces cerevisiae
3.4.21.53	ATP	9.63E-03	5.57E-05	Escherichia coli
3.4.21.92	ATP	9.63E-03	2.10E-04	Escherichia coli
3.4.24.B17	ATP	9.63E-03	2.20E-05	Escherichia coli
3.4.24.B17	CTP	2.73E-03	1.04E-04	Escherichia coli
3.4.24.B17	GTP	4.87E-03	7.30E-03	Escherichia coli
3.5.1.1	asparagine	5.69E-03	5.09E-04	Saccharomyces cerevisiae
3.5.1.1	asparagine	5.11E-04	6.31E-05	Escherichia coli
3.5.1.1	glutamine	3.81E-03	1.48E-04	Escherichia coli
3.5.1.14	N-Acetyl-L-alanine	1.03E-05	2.01E-02	Homo sapiens
3.5.1.14	N-acetyl-glutamine	6.24E-06	6.23E-02	Homo sapiens
3.5.1.15	N-Acetyl-L-aspartic acid	2.90E-03	2.50E-03	Mus musculus
3.5.1.16	N-acetyl-ornithine	4.33E-05	1.59E-03	Escherichia coli
3.5.1.2	glutamine	1.72E-02	3.90E-03	Homo sapiens
3.5.1.2	glutamine	3.81E-03	4.54E-03	Escherichia coli
3.5.1.2	glutamate	9.60E-02	2.90E-03	Escherichia coli
3.5.1.25	glucosamine-6-phosphate	1.15E-03	2.50E-02	Escherichia coli
3.5.1.26	asparagine	2.15E-04	6.60E-04	Homo sapiens
3.5.2.3	dihydroorotate	1.19E-05	1.77E-04	Escherichia coli
3.5.2.3	carbamoyl-aspartate	5.90E-04	3.52E-03	Escherichia coli
3.5.3.1	arginine	2.55E-04	1.55E-03	Homo sapiens
3.5.3.1	arginine	2.18E-02	1.57E-02	Saccharomyces cerevisiae
3.5.3.6	arginine	5.69E-04	3.20E-04	Escherichia coli
3.5.4.1	cytosine	1.41E-05	3.89E-04	Escherichia coli
3.5.4.12	dCMP	3.71E-05	2.20E-05	Homo sapiens
3.5.4.16	GTP	6.77E-04	1.73E-05	Mus musculus
3.5.4.2	adenine	1.47E-06	3.67E-04	Escherichia coli
3.5.4.25	GTP	4.87E-03	3.59E-04	Escherichia coli
3.5.4.3	guanine	1.88E-04	1.50E-05	Escherichia coli
3.5.4.4	deoxyadenosine	2.82E-06	4.00E-05	Escherichia coli
3.5.4.4	adenosine	1.31E-07	7.50E-05	Escherichia coli
3.5.4.5	cytosine	1.41E-05	8.90E-05	Escherichia coli
3.5.4.5	cytidine	2.59E-06	2.11E-04	Escherichia coli
3.5.4.6	AMP	4.23E-05	1.90E-03	Homo sapiens
3.5.99.6	fructose-6-phosphate	9.69E-05	8.87E-03	Homo sapiens
3.5.99.6	glucosamine-6-phosphate	1.15E-03	1.27E-03	Escherichia coli
3.5.99.6	fructose-6-phosphate	2.52E-03	1.70E-03	Escherichia coli
3.6.1.11	AMP	2.81E-04	3.20E-04	Escherichia coli
3.6.1.11	dGMP	5.07E-05	2.80E-04	Escherichia coli
3.6.1.11	GMP	2.37E-05	2.60E-04	Escherichia coli
3.6.1.15	ADP	5.69E-04	4.60E-05	Homo sapiens
3.6.1.15	ATP	4.67E-03	5.00E-06	Homo sapiens
3.6.1.15	UTP	1.76E-03	5.00E-06	Homo sapiens
3.6.1.15	CTP	8.97E-04	6.00E-06	Homo sapiens
3.6.1.15	GTP	6.77E-04	4.00E-06	Homo sapiens
3.6.1.15	dATP	9.78E-06	1.47E-04	Saccharomyces cerevisiae
3.6.1.15	ATP	1.93E-03	1.97E-06	Saccharomyces cerevisiae
3.6.1.15	UTP	4.94E-04	2.97E-04	Saccharomyces cerevisiae
3.6.1.15	dCTP	4.46E-06	1.79E-04	Saccharomyces cerevisiae
3.6.1.15	CTP	2.49E-04	2.39E-04	Saccharomyces cerevisiae
3.6.1.15	GTP	2.47E-04	1.32E-04	Saccharomyces cerevisiae
3.6.1.19	dTDP	3.78E-04	6.50E-04	Escherichia coli
3.6.1.19	dATP	1.55E-05	9.30E-04	Escherichia coli
3.6.1.19	dTTP	4.62E-03	1.70E-03	Escherichia coli
3.6.1.19	dCTP	3.45E-05	1.30E-03	Escherichia coli
3.6.1.19	GTP	4.87E-03	1.00E-03	Escherichia coli
3.6.1.19	GDP	6.76E-04	3.50E-04	Escherichia coli
3.6.1.21	ADP-glucose	4.27E-06	1.67E-04	Escherichia coli
3.6.1.22	NAD+	2.44E-03	1.82E-03	Saccharomyces cerevisiae
3.6.1.22	NADH	1.07E-04	5.22E-04	Saccharomyces cerevisiae
3.6.1.22	NAD+	2.55E-03	5.10E-03	Escherichia coli
3.6.1.22	NADH	8.36E-05	1.10E-04	Escherichia coli
3.6.1.23	UTP	1.76E-03	5.40E-04	Homo sapiens
3.6.1.28	ATP	4.67E-03	3.70E-03	Homo sapiens
3.6.1.42	GDP	4.21E-05	1.00E-04	Saccharomyces cerevisiae
3.6.1.45	UDP-glucose	2.50E-03	1.70E-05	Escherichia coli
3.6.1.5	ADP	5.69E-04	2.79E-05	Mus musculus
3.6.1.5	ATP	4.67E-03	1.20E-05	Mus musculus
3.6.1.55	GTP	4.87E-03	1.00E-03	Escherichia coli
3.6.1.55	GDP	6.76E-04	3.50E-04	Escherichia coli
3.6.1.56	GTP	6.77E-04	7.90E-04	Homo sapiens
3.6.1.58	GDP	3.02E-05	4.80E-05	Homo sapiens
3.6.1.64	GDP	3.02E-05	3.30E-04	Homo sapiens
3.6.1.65	dCTP	3.45E-05	1.09E-03	Escherichia coli
3.6.1.65	CTP	2.73E-03	4.86E-04	Escherichia coli
3.6.1.7	1,3-bisphosphoglycerate	2.24E-06	4.26E-04	Homo sapiens
3.6.1.9	ATP	4.67E-03	2.34E-05	Homo sapiens
3.6.1.9	UDP-glucose	1.53E-03	6.20E-04	Homo sapiens
3.6.1.9	NADH	7.50E-05	1.00E-04	Homo sapiens
3.6.3.1	ATP	4.67E-03	3.22E-04	Homo sapiens
3.6.3.1	ATP	9.63E-03	8.78E-04	Escherichia coli
3.6.3.10	ATP	4.67E-03	3.07E-04	Homo sapiens
3.6.3.14	ATP	1.93E-03	2.50E-04	Saccharomyces cerevisiae
3.6.3.14	ADP	5.55E-04	1.00E-04	Escherichia coli
3.6.3.14	ATP	9.63E-03	1.16E-04	Escherichia coli
3.6.3.16	ATP	9.63E-03	1.61E-04	Escherichia coli
3.6.3.18	ATP	9.63E-03	1.25E-03	Escherichia coli
3.6.3.19	ATP	9.63E-03	1.48E-04	Escherichia coli
3.6.3.21	ATP	4.67E-03	1.79E-04	Homo sapiens
3.6.3.27	ATP	1.93E-03	6.54E-04	Saccharomyces cerevisiae
3.6.3.27	ATP	9.63E-03	2.39E-05	Escherichia coli
3.6.3.31	ATP	9.63E-03	3.61E-04	Escherichia coli
3.6.3.33	ATP	9.63E-03	6.39E-05	Escherichia coli
3.6.3.39	ATP	9.63E-03	4.84E-04	Escherichia coli
3.6.3.4	ATP	4.67E-03	9.95E-06	Homo sapiens
3.6.3.4	ATP	9.63E-03	5.00E-04	Escherichia coli
3.6.3.43	ATP	4.67E-03	3.00E-04	Homo sapiens
3.6.3.43	ATP	1.93E-03	6.00E-04	Saccharomyces cerevisiae
3.6.3.43	ATP	9.63E-03	9.77E-04	Escherichia coli
3.6.3.44	ATP	4.67E-03	4.56E-05	Mus musculus
3.6.3.44	ATP	1.93E-03	9.75E-06	Saccharomyces cerevisiae
3.6.3.46	ATP	1.93E-03	6.37E-05	Saccharomyces cerevisiae
3.6.3.46	glutathione	4.30E-03	1.50E-02	Saccharomyces cerevisiae
3.6.3.49	AMP	4.23E-05	3.00E-05	Mus musculus
3.6.3.49	ADP	5.69E-04	4.50E-04	Mus musculus
3.6.3.49	ATP	4.67E-03	3.00E-05	Mus musculus
3.6.3.5	ATP	9.63E-03	1.40E-05	Escherichia coli
3.6.3.6	ATP	1.93E-03	4.87E-04	Saccharomyces cerevisiae
3.6.3.8	ATP	4.67E-03	2.10E-08	Homo sapiens
3.6.3.8	UTP	1.76E-03	3.70E-08	Homo sapiens
3.6.3.B1	ATP	9.63E-03	5.00E-05	Escherichia coli
3.6.4.1	ATP	4.67E-03	5.90E-05	Homo sapiens
3.6.4.10	ATP	4.67E-03	4.00E-07	Mus musculus
3.6.4.10	ATP	1.93E-03	2.59E-04	Saccharomyces cerevisiae
3.6.4.10	ATP	9.63E-03	1.73E-05	Escherichia coli
3.6.4.12	ATP	4.67E-03	1.85E-04	Homo sapiens
3.6.4.12	UTP	1.76E-03	1.90E-03	Homo sapiens
3.6.4.12	dATP	9.78E-06	2.50E-04	Saccharomyces cerevisiae
3.6.4.12	ATP	1.93E-03	2.36E-04	Saccharomyces cerevisiae
3.6.4.13	ATP	4.67E-03	6.14E-05	Homo sapiens
3.6.4.13	ATP	1.93E-03	3.64E-04	Saccharomyces cerevisiae
3.6.4.2	ATP	4.67E-03	1.25E-04	Homo sapiens
3.6.4.2	ATP	1.93E-03	2.62E-05	Saccharomyces cerevisiae
3.6.4.3	ATP	4.67E-03	1.12E-04	Homo sapiens
3.6.4.4	ATP	4.67E-03	4.29E-05	Homo sapiens
3.6.4.5	ATP	1.93E-03	1.80E-05	Saccharomyces cerevisiae
3.6.4.8	ATP	9.63E-03	3.92E-04	Escherichia coli
3.6.4.9	ATP	9.63E-03	7.00E-06	Escherichia coli
3.6.5.1	GTP	6.77E-04	2.92E-04	Homo sapiens
3.6.5.3	GTP	4.87E-03	1.08E-05	Escherichia coli
3.6.5.4	GTP	4.87E-03	1.00E-06	Escherichia coli
3.6.5.5	GTP	6.77E-04	2.53E-05	Mus musculus
3.6.5.6	GTP	4.87E-03	4.20E-05	Escherichia coli
4.1.1.1	pyruvate	9.40E-03	2.29E-03	Saccharomyces cerevisiae
4.1.1.11	aspartate	4.23E-03	1.57E-04	Escherichia coli
4.1.1.15	glutamate	6.38E-02	7.00E-04	Mus musculus
4.1.1.15	glutamate	9.60E-02	1.08E-03	Escherichia coli
4.1.1.17	ornithine	1.01E-05	4.49E-03	Escherichia coli
4.1.1.18	lysine	4.05E-04	1.08E-03	Escherichia coli
4.1.1.19	arginine	5.69E-04	3.01E-04	Escherichia coli
4.1.1.22	histidine	4.10E-04	2.75E-04	Mus musculus
4.1.1.31	phosphoenolpyruvate	1.84E-04	6.00E-04	Escherichia coli
4.1.1.32	phosphoenolpyruvate	1.16E-05	3.12E-04	Homo sapiens
4.1.1.32	oxaloacetate	2.01E-06	1.15E-05	Homo sapiens
4.1.1.32	GTP	6.77E-04	3.84E-05	Homo sapiens
4.1.1.32	GDP	3.02E-05	3.36E-04	Homo sapiens
4.1.1.33	ATP	4.67E-03	6.90E-04	Homo sapiens
4.1.1.33	ATP	1.93E-03	6.10E-05	Saccharomyces cerevisiae
4.1.1.43	pyruvate	9.40E-03	9.70E-03	Saccharomyces cerevisiae
4.1.1.49	ADP	4.88E-04	2.64E-05	Saccharomyces cerevisiae
4.1.1.49	ATP	1.93E-03	3.00E-05	Saccharomyces cerevisiae
4.1.1.49	phosphoenolpyruvate	2.91E-05	3.97E-04	Saccharomyces cerevisiae
4.1.1.49	oxaloacetate	5.01E-07	1.04E-04	Saccharomyces cerevisiae
4.1.1.49	ADP	5.55E-04	5.00E-05	Escherichia coli
4.1.1.49	ATP	9.63E-03	6.00E-05	Escherichia coli
4.1.1.49	phosphoenolpyruvate	1.84E-04	6.54E-04	Escherichia coli
4.1.1.49	oxaloacetate	4.87E-07	6.70E-04	Escherichia coli
4.1.1.50	S-adenosyl-L-methionine	1.84E-04	7.75E-05	Escherichia coli
4.1.1.9	malonyl-CoA	4.95E-06	5.36E-05	Homo sapiens
4.1.2.13	fructose-1,6-bisphosphate	1.52E-03	9.32E-06	Homo sapiens
4.1.2.13	fructose-1,6-bisphosphate	4.00E-03	1.70E-04	Saccharomyces cerevisiae
4.1.2.13	fructose-1,6-bisphosphate	1.52E-02	1.74E-04	Escherichia coli
4.1.2.17	dihydroxyacetonephosphate	3.06E-03	5.47E-02	Escherichia coli
4.1.2.19	dihydroxyacetonephosphate	3.06E-03	5.18E-04	Escherichia coli
4.1.2.21	erythrose-4-phosphate	4.90E-05	5.70E-04	Escherichia coli
4.1.2.4	deoxyribose-5-phosphate	3.03E-04	6.40E-04	Escherichia coli
4.1.2.48	threonine	6.69E-03	5.50E-02	Saccharomyces cerevisiae
4.1.2.48	threonine	1.26E-03	3.38E-03	Escherichia coli
4.1.2.5	threonine	1.26E-03	1.00E-02	Escherichia coli
4.1.2.52	pyruvate	3.66E-03	5.60E-03	Escherichia coli
4.1.3.1	succinate	5.69E-04	5.90E-04	Escherichia coli
4.1.3.1	isocitrate	3.67E-05	1.21E-04	Escherichia coli
4.1.3.27	glutamine	3.81E-03	3.60E-04	Escherichia coli
4.1.3.3	pyruvate	3.66E-03	8.30E-03	Escherichia coli
4.1.3.34	oxaloacetate	4.87E-07	3.67E-05	Escherichia coli
4.1.3.34	acetyl-CoA	6.06E-04	3.45E-04	Escherichia coli
4.1.3.42	pyruvate	3.66E-03	4.50E-02	Escherichia coli
4.1.3.6	citrate	1.96E-03	1.60E-04	Escherichia coli
4.1.99.1	tryptophan	1.21E-05	3.23E-04	Escherichia coli
4.1.99.1	pyruvate	3.66E-03	7.00E-02	Escherichia coli
4.1.99.1	serine	1.13E-03	1.60E-01	Escherichia coli
4.1.99.2	tyrosine	2.89E-05	2.00E-04	Escherichia coli
4.2.1.11	phosphoenolpyruvate	1.16E-05	6.97E-04	Homo sapiens
4.2.1.11	2-phosphoglycerate	9.49E-06	2.97E-04	Homo sapiens
4.2.1.11	2-phosphoglycerate	2.38E-05	4.97E-05	Saccharomyces cerevisiae
4.2.1.2	fumarate	2.88E-04	4.94E-04	Escherichia coli
4.2.1.2	malate	1.68E-03	1.93E-04	Escherichia coli
4.2.1.20	glyceraldehyde-3-phosphate	1.18E-04	1.10E-03	Saccharomyces cerevisiae
4.2.1.20	serine	3.87E-03	5.30E-03	Saccharomyces cerevisiae
4.2.1.22	cysteine	8.40E-05	4.21E-03	Homo sapiens
4.2.1.22	serine	4.86E-03	2.11E-03	Homo sapiens
4.2.1.22	serine	3.87E-03	2.03E-03	Saccharomyces cerevisiae
4.2.1.3	aconitate	1.61E-05	3.05E-05	Escherichia coli
4.2.1.3	citrate	1.96E-03	3.57E-03	Escherichia coli
4.2.1.46	UDP-glucose	2.50E-03	3.00E-02	Escherichia coli
4.2.1.46	NAD+	2.55E-03	1.00E-04	Escherichia coli
4.2.3.3	dihydroxyacetonephosphate	8.23E-04	3.00E-03	Saccharomyces cerevisiae
4.2.3.3	dihydroxyacetonephosphate	3.06E-03	3.57E-04	Escherichia coli
4.3.1.1	aspartate	4.23E-03	2.05E-03	Escherichia coli
4.3.1.15	serine	1.13E-03	6.30E-03	Escherichia coli
4.3.1.17	serine	4.86E-03	1.21E-02	Mus musculus
4.3.1.17	threonine	6.69E-03	1.17E-02	Homo sapiens
4.3.1.17	serine	1.13E-03	1.75E-02	Escherichia coli
4.3.1.18	serine	1.13E-03	8.15E-03	Escherichia coli
4.3.1.19	serine	1.13E-03	1.41E-02	Escherichia coli
4.3.1.19	threonine	1.26E-03	4.12E-02	Escherichia coli
4.3.2.1	fumarate	4.85E-04	5.30E-03	Homo sapiens
4.3.2.1	arginine	2.55E-04	3.00E-03	Homo sapiens
4.3.2.2	AMP	8.12E-05	4.80E-05	Saccharomyces cerevisiae
4.3.2.2	fumarate	1.24E-04	5.20E-04	Saccharomyces cerevisiae
4.3.3.7	pyruvate	3.66E-03	2.64E-04	Escherichia coli
4.4.1.1	cysteine	8.40E-05	2.81E-03	Homo sapiens
4.4.1.20	glutathione	3.09E-03	3.60E-04	Mus musculus
4.4.1.5	glutathione	3.09E-03	4.90E-05	Homo sapiens
4.4.1.5	glutathione	4.30E-03	3.50E-04	Saccharomyces cerevisiae
4.6.1.1	ATP	4.67E-03	8.63E-05	Homo sapiens
4.6.1.1	ATP	1.93E-03	1.60E-03	Saccharomyces cerevisiae
4.6.1.1	ATP	9.63E-03	3.49E-04	Escherichia coli
4.6.1.2	GTP	6.77E-04	1.02E-03	Mus musculus
4.6.1.2	GTP	4.87E-03	7.00E-05	Escherichia coli
5.1.1.1	alanine	2.55E-03	1.95E-03	Escherichia coli
5.1.1.18	serine	4.86E-03	7.98E-03	Mus musculus
5.1.1.3	glutamate	9.60E-02	1.20E-03	Escherichia coli
5.1.3.1	ribulose-5-phosphate	1.22E-04	3.78E-03	Saccharomyces cerevisiae
5.1.3.14	UDP-N-acetyl-glucosamine	9.24E-03	1.42E-03	Escherichia coli
5.1.3.2	UDP-glucose	2.50E-03	6.66E-04	Escherichia coli
5.1.3.2	UDP-N-acetyl-glucosamine	9.24E-03	3.23E-04	Escherichia coli
5.3.1.1	glyceraldehyde-3-phosphate	1.41E-04	3.35E-04	Homo sapiens
5.3.1.1	dihydroxyacetonephosphate	1.63E-03	6.03E-04	Homo sapiens
5.3.1.1	glyceraldehyde-3-phosphate	1.18E-04	1.19E-03	Saccharomyces cerevisiae
5.3.1.1	dihydroxyacetonephosphate	8.23E-04	1.61E-03	Saccharomyces cerevisiae
5.3.1.1	glyceraldehyde-3-phosphate	2.71E-04	1.03E-03	Escherichia coli
5.3.1.13	ribulose-5-phosphate	1.12E-04	3.77E-04	Escherichia coli
5.3.1.28	sedoheptulose-7-phosphate	8.82E-04	9.00E-04	Escherichia coli
5.3.1.6	ribose-5-phosphate	2.84E-05	2.20E-03	Homo sapiens
5.3.1.6	ribose-5-phosphate	1.52E-04	7.40E-04	Saccharomyces cerevisiae
5.3.1.6	ribose-5-phosphate	7.87E-04	2.25E-03	Escherichia coli
5.3.1.8	fructose-6-phosphate	2.52E-03	1.50E-04	Escherichia coli
5.3.1.9	glucose-6-phosphate	6.75E-04	2.50E-04	Mus musculus
5.3.1.9	fructose-6-phosphate	9.69E-05	1.16E-04	Mus musculus
5.3.1.9	glucose-6-phosphate	5.31E-03	3.00E-04	Saccharomyces cerevisiae
5.3.1.9	fructose-6-phosphate	2.37E-03	1.36E-04	Saccharomyces cerevisiae
5.3.1.9	glucose-6-phosphate	7.88E-03	2.80E-04	Escherichia coli
5.3.1.9	fructose-6-phosphate	2.52E-03	1.71E-04	Escherichia coli
5.3.2.1	phenylpyruvate	1.77E-03	4.90E-03	Mus musculus
5.3.99.2	glutathione	3.09E-03	1.26E-03	Homo sapiens
5.3.99.3	glutathione	3.09E-03	6.84E-04	Homo sapiens
5.4.2.10	glucosamine-6-phosphate	1.15E-03	5.00E-05	Escherichia coli
5.4.2.11	3-phosphoglycerate	3.75E-04	4.00E-04	Homo sapiens
5.4.2.11	3-phosphoglycerate	5.78E-04	3.65E-04	Saccharomyces cerevisiae
5.4.2.4	1,3-bisphosphoglycerate	2.24E-06	1.64E-06	Homo sapiens
5.4.2.4	2,3-bisphosphoglycerate	2.37E-04	3.66E-05	Homo sapiens
5.5.1.4	NAD+	5.02E-04	8.00E-06	Homo sapiens
5.5.1.4	glucose-6-phosphate	6.75E-04	1.52E-03	Homo sapiens
5.5.1.4	glucose-6-phosphate	5.31E-03	1.50E-03	Saccharomyces cerevisiae
5.99.1.3	ATP	4.67E-03	5.00E-04	Homo sapiens
5.99.1.3	ATP	1.93E-03	3.00E-04	Saccharomyces cerevisiae
6.1.1.1	tyrosine	9.38E-04	3.19E-06	Homo sapiens
6.1.1.1	tyrosine	2.48E-04	1.30E-05	Saccharomyces cerevisiae
6.1.1.1	ATP	9.63E-03	5.00E-04	Escherichia coli
6.1.1.1	tyrosine	2.89E-05	6.40E-06	Escherichia coli
6.1.1.10	ATP	4.67E-03	8.50E-05	Homo sapiens
6.1.1.10	methionine	6.39E-04	1.90E-05	Homo sapiens
6.1.1.10	coenzyme-A	4.90E-03	2.75E-03	Saccharomyces cerevisiae
6.1.1.10	methionine	1.91E-04	5.00E-06	Saccharomyces cerevisiae
6.1.1.10	ATP	9.63E-03	1.21E-03	Escherichia coli
6.1.1.10	methionine	1.45E-04	9.20E-05	Escherichia coli
6.1.1.11	ATP	1.93E-03	8.69E-06	Saccharomyces cerevisiae
6.1.1.11	serine	3.87E-03	1.10E-04	Saccharomyces cerevisiae
6.1.1.11	ATP	9.63E-03	6.80E-08	Escherichia coli
6.1.1.11	serine	1.13E-03	2.15E-05	Escherichia coli
6.1.1.12	ATP	4.67E-03	5.15E-04	Homo sapiens
6.1.1.12	aspartate	1.49E-02	2.19E-05	Homo sapiens
6.1.1.12	ATP	1.93E-03	3.03E-05	Saccharomyces cerevisiae
6.1.1.12	aspartate	6.29E-03	9.38E-04	Saccharomyces cerevisiae
6.1.1.12	ATP	9.63E-03	7.43E-05	Escherichia coli
6.1.1.12	aspartate	4.23E-03	9.64E-05	Escherichia coli
6.1.1.14	ATP	1.93E-03	2.10E-05	Saccharomyces cerevisiae
6.1.1.14	ATP	9.63E-03	2.87E-05	Escherichia coli
6.1.1.15	alanine	6.98E-03	7.90E-02	Homo sapiens
6.1.1.15	proline	1.23E-03	1.80E-04	Homo sapiens
6.1.1.15	proline	1.36E-03	1.10E-04	Saccharomyces cerevisiae
6.1.1.15	ATP	9.63E-03	6.00E-04	Escherichia coli
6.1.1.15	alanine	2.55E-03	1.40E-01	Escherichia coli
6.1.1.15	proline	3.85E-04	2.84E-04	Escherichia coli
6.1.1.16	ATP	4.67E-03	1.01E-04	Homo sapiens
6.1.1.16	cysteine	8.40E-05	2.03E-05	Homo sapiens
6.1.1.16	ATP	9.63E-03	2.67E-04	Escherichia coli
6.1.1.17	ATP	9.63E-03	1.63E-04	Escherichia coli
6.1.1.17	glutamate	9.60E-02	1.37E-04	Escherichia coli
6.1.1.18	ATP	1.93E-03	9.94E-05	Saccharomyces cerevisiae
6.1.1.18	glutamine	3.55E-02	5.55E-05	Saccharomyces cerevisiae
6.1.1.18	ATP	9.63E-03	5.84E-04	Escherichia coli
6.1.1.18	glutamine	3.81E-03	2.88E-04	Escherichia coli
6.1.1.19	ATP	4.67E-03	6.22E-04	Homo sapiens
6.1.1.19	arginine	2.55E-04	5.62E-06	Homo sapiens
6.1.1.19	arginine	2.18E-02	1.56E-05	Saccharomyces cerevisiae
6.1.1.19	dATP	1.55E-05	1.50E-03	Escherichia coli
6.1.1.19	ATP	9.63E-03	1.31E-03	Escherichia coli
6.1.1.19	arginine	5.69E-04	4.85E-05	Escherichia coli
6.1.1.2	ATP	4.67E-03	1.88E-04	Homo sapiens
6.1.1.2	tryptophan	1.80E-04	1.41E-05	Homo sapiens
6.1.1.2	ATP	9.63E-03	2.00E-04	Escherichia coli
6.1.1.2	tryptophan	1.21E-05	1.70E-05	Escherichia coli
6.1.1.20	ATP	4.67E-03	1.13E-04	Homo sapiens
6.1.1.20	phenylalanine	8.40E-04	1.60E-05	Homo sapiens
6.1.1.20	dATP	9.78E-06	8.50E-05	Saccharomyces cerevisiae
6.1.1.20	ATP	1.93E-03	1.03E-04	Saccharomyces cerevisiae
6.1.1.20	phenylalanine	2.73E-04	1.10E-05	Saccharomyces cerevisiae
6.1.1.20	tyrosine	2.48E-04	8.58E-04	Saccharomyces cerevisiae
6.1.1.20	dATP	1.55E-05	1.25E-04	Escherichia coli
6.1.1.20	ATP	9.63E-03	9.00E-06	Escherichia coli
6.1.1.20	phenylalanine	1.82E-05	8.60E-06	Escherichia coli
6.1.1.20	tyrosine	2.89E-05	2.20E-03	Escherichia coli
6.1.1.21	ATP	1.93E-03	2.65E-04	Saccharomyces cerevisiae
6.1.1.21	ATP	9.63E-03	7.57E-04	Escherichia coli
6.1.1.21	histidine	6.76E-05	2.40E-05	Escherichia coli
6.1.1.22	ATP	9.63E-03	1.42E-04	Escherichia coli
6.1.1.22	asparagine	5.11E-04	2.33E-05	Escherichia coli
6.1.1.24	ATP	9.63E-03	6.20E-04	Escherichia coli
6.1.1.24	glutamate	9.60E-02	5.80E-03	Escherichia coli
6.1.1.3	ATP	9.63E-03	2.67E-04	Escherichia coli
6.1.1.3	serine	1.13E-03	1.08E-01	Escherichia coli
6.1.1.3	threonine	1.26E-03	1.45E-04	Escherichia coli
6.1.1.4	ATP	4.67E-03	6.16E-04	Homo sapiens
6.1.1.4	isoleucine	1.76E-03	5.34E-03	Homo sapiens
6.1.1.4	leucine	1.76E-03	3.28E-05	Homo sapiens
6.1.1.4	ATP	1.93E-03	1.82E-04	Saccharomyces cerevisiae
6.1.1.4	isoleucine	3.53E-04	8.71E-03	Saccharomyces cerevisiae
6.1.1.4	leucine	3.53E-04	9.36E-06	Saccharomyces cerevisiae
6.1.1.4	ATP	9.63E-03	2.64E-04	Escherichia coli
6.1.1.4	methionine	1.45E-04	7.50E-03	Escherichia coli
6.1.1.4	isoleucine	1.52E-04	9.35E-04	Escherichia coli
6.1.1.4	leucine	1.52E-04	1.89E-05	Escherichia coli
6.1.1.5	ATP	9.63E-03	2.61E-05	Escherichia coli
6.1.1.5	isoleucine	1.52E-04	2.90E-05	Escherichia coli
6.1.1.6	ATP	9.63E-03	5.27E-05	Escherichia coli
6.1.1.6	lysine	4.05E-04	3.97E-06	Escherichia coli
6.1.1.7	ATP	1.93E-03	6.70E-05	Saccharomyces cerevisiae
6.1.1.7	alanine	2.23E-02	1.00E-03	Saccharomyces cerevisiae
6.1.1.7	ATP	9.63E-03	8.88E-05	Escherichia coli
6.1.1.7	alanine	2.55E-03	1.30E-04	Escherichia coli
6.1.1.7	serine	1.13E-03	3.10E-02	Escherichia coli
6.1.1.9	ATP	9.63E-03	9.40E-03	Escherichia coli
6.1.1.9	threonine	1.26E-03	3.00E-04	Escherichia coli
6.1.1.9	valine	4.02E-03	3.89E-05	Escherichia coli
6.1.1.9	isoleucine	1.52E-04	1.90E-03	Escherichia coli
6.1.1.B3	ATP	9.63E-03	3.48E-04	Escherichia coli
6.1.1.B3	glutamate	9.60E-02	2.63E-03	Escherichia coli
6.2.1.1	ATP	4.67E-03	2.45E-04	Homo sapiens
6.2.1.1	coenzyme-A	4.04E-03	1.10E-05	Homo sapiens
6.2.1.1	ATP	1.93E-03	6.13E-04	Saccharomyces cerevisiae
6.2.1.1	coenzyme-A	4.90E-03	6.63E-05	Saccharomyces cerevisiae
6.2.1.1	acetyl-CoA	4.36E-05	1.80E-03	Saccharomyces cerevisiae
6.2.1.15	ATP	4.67E-03	2.90E-05	Mus musculus
6.2.1.15	coenzyme-A	4.04E-03	5.00E-06	Mus musculus
6.2.1.20	ATP	9.63E-03	3.00E-04	Escherichia coli
6.2.1.26	ATP	9.63E-03	7.35E-05	Escherichia coli
6.2.1.26	coenzyme-A	1.37E-03	3.60E-04	Escherichia coli
6.2.1.3	ATP	1.93E-03	5.16E-05	Saccharomyces cerevisiae
6.2.1.3	coenzyme-A	4.90E-03	1.83E-05	Saccharomyces cerevisiae
6.2.1.3	ATP	9.63E-03	3.42E-05	Escherichia coli
6.2.1.3	coenzyme-A	1.37E-03	3.98E-05	Escherichia coli
6.2.1.5	ATP	9.63E-03	3.19E-05	Escherichia coli
6.2.1.5	coenzyme-A	1.37E-03	4.00E-03	Escherichia coli
6.2.1.5	succinate	5.69E-04	2.50E-04	Escherichia coli
6.3.1.1	ATP	9.63E-03	2.70E-04	Escherichia coli
6.3.1.2	ATP	9.63E-03	2.00E-04	Escherichia coli
6.3.1.2	glutamine	3.81E-03	4.90E-03	Escherichia coli
6.3.1.2	glutamate	9.60E-02	3.30E-03	Escherichia coli
6.3.1.5	ATP	9.63E-03	2.00E-04	Escherichia coli
6.3.1.5	glutamine	3.81E-03	8.94E-03	Escherichia coli
6.3.1.8	glutathione	1.66E-02	2.18E-04	Escherichia coli
6.3.2.1	ATP	9.63E-03	1.74E-04	Escherichia coli
6.3.2.11	ATP	4.67E-03	5.70E-04	Mus musculus
6.3.2.11	lysine	5.06E-04	1.59E-03	Mus musculus
6.3.2.11	histidine	4.10E-04	3.23E-05	Mus musculus
6.3.2.12	ATP	9.63E-03	6.90E-06	Escherichia coli
6.3.2.12	glutamate	9.60E-02	3.90E-03	Escherichia coli
6.3.2.13	ATP	9.63E-03	6.20E-04	Escherichia coli
6.3.2.14	serine	1.13E-03	2.60E-01	Escherichia coli
6.3.2.17	ATP	4.67E-03	8.09E-05	Homo sapiens
6.3.2.17	glutamate	6.38E-02	7.45E-04	Homo sapiens
6.3.2.17	ATP	9.63E-03	1.95E-04	Escherichia coli
6.3.2.17	glutamate	9.60E-02	3.08E-04	Escherichia coli
6.3.2.2	ATP	4.67E-03	2.09E-03	Mus musculus
6.3.2.2	cysteine	8.40E-05	2.44E-04	Mus musculus
6.3.2.2	glutamate	6.38E-02	8.76E-04	Mus musculus
6.3.2.2	ATP	1.93E-03	8.00E-05	Saccharomyces cerevisiae
6.3.2.2	glutamate	3.91E-02	1.21E-03	Saccharomyces cerevisiae
6.3.2.2	ATP	9.63E-03	3.16E-05	Escherichia coli
6.3.2.2	glutamate	9.60E-02	8.41E-04	Escherichia coli
6.3.2.3	ATP	4.67E-03	6.18E-05	Homo sapiens
6.3.2.3	glycine	3.71E-03	7.66E-04	Homo sapiens
6.3.2.3	ATP	1.93E-03	8.30E-05	Saccharomyces cerevisiae
6.3.2.3	ATP	9.63E-03	6.62E-04	Escherichia coli
6.3.2.4	ATP	9.63E-03	1.40E-03	Escherichia coli
6.3.2.5	ATP	4.67E-03	2.69E-04	Homo sapiens
6.3.2.5	cysteine	8.40E-05	1.50E-05	Homo sapiens
6.3.2.5	CTP	8.97E-04	2.65E-04	Homo sapiens
6.3.2.5	CTP	2.73E-03	2.90E-04	Escherichia coli
6.3.2.6	aspartate	4.23E-03	3.60E-05	Escherichia coli
6.3.2.8	ATP	9.63E-03	1.85E-04	Escherichia coli
6.3.2.8	alanine	2.55E-03	4.84E-05	Escherichia coli
6.3.2.8	serine	1.13E-03	1.27E-03	Escherichia coli
6.3.2.8	threonine	1.26E-03	2.50E-02	Escherichia coli
6.3.2.8	valine	4.02E-03	7.00E-02	Escherichia coli
6.3.2.8	isoleucine	1.52E-04	4.00E-02	Escherichia coli
6.3.2.9	ATP	9.63E-03	1.00E-04	Escherichia coli
6.3.2.B1	ATP	4.67E-03	5.50E-06	Homo sapiens
6.3.3.1	ATP	9.63E-03	7.30E-05	Escherichia coli
6.3.3.2	ATP	4.67E-03	2.13E-05	Homo sapiens
6.3.3.2	ATP	1.93E-03	4.30E-05	Saccharomyces cerevisiae
6.3.3.3	ATP	9.63E-03	5.00E-06	Escherichia coli
6.3.4.14	ADP	5.55E-04	1.23E-04	Escherichia coli
6.3.4.14	ATP	9.63E-03	1.17E-04	Escherichia coli
6.3.4.15	ATP	9.63E-03	2.50E-04	Escherichia coli
6.3.4.16	ATP	4.67E-03	3.78E-04	Homo sapiens
6.3.4.18	ATP	9.63E-03	4.80E-05	Escherichia coli
6.3.4.19	ATP	9.63E-03	1.88E-05	Escherichia coli
6.3.4.19	lysine	4.05E-04	3.80E-04	Escherichia coli
6.3.4.2	ATP	4.67E-03	2.00E-06	Homo sapiens
6.3.4.2	glutamine	1.72E-02	5.20E-05	Homo sapiens
6.3.4.2	UTP	1.76E-03	3.35E-04	Homo sapiens
6.3.4.2	UTP	4.94E-04	5.43E-05	Saccharomyces cerevisiae
6.3.4.2	ATP	9.63E-03	5.40E-05	Escherichia coli
6.3.4.2	glutamine	3.81E-03	2.93E-04	Escherichia coli
6.3.4.2	UTP	8.29E-03	4.38E-05	Escherichia coli
6.3.4.21	ATP	1.93E-03	7.94E-05	Saccharomyces cerevisiae
6.3.4.21	PRPP	4.70E-05	2.40E-05	Saccharomyces cerevisiae
6.3.4.21	ATP	9.63E-03	4.00E-04	Escherichia coli
6.3.4.21	PRPP	2.58E-04	3.00E-05	Escherichia coli
6.3.4.3	ATP	4.67E-03	6.23E-05	Homo sapiens
6.3.4.4	IMP	1.23E-05	2.48E-05	Mus musculus
6.3.4.4	aspartate	1.49E-02	1.50E-04	Mus musculus
6.3.4.4	GTP	6.77E-04	1.25E-05	Mus musculus
6.3.4.4	IMP	3.80E-05	4.67E-04	Saccharomyces cerevisiae
6.3.4.4	aspartate	6.29E-03	2.23E-03	Saccharomyces cerevisiae
6.3.4.4	GTP	2.47E-04	9.20E-05	Saccharomyces cerevisiae
6.3.4.4	ITP	2.05E-04	1.73E-02	Escherichia coli
6.3.4.4	IMP	2.72E-04	3.34E-05	Escherichia coli
6.3.4.4	aspartate	4.23E-03	1.51E-04	Escherichia coli
6.3.4.4	UTP	8.29E-03	2.06E-03	Escherichia coli
6.3.4.4	GTP	4.87E-03	2.51E-05	Escherichia coli
6.3.4.5	ATP	4.67E-03	3.92E-04	Mus musculus
6.3.4.5	aspartate	1.49E-02	1.54E-04	Mus musculus
6.3.5.1	ATP	4.67E-03	5.90E-05	Homo sapiens
6.3.5.1	glutamine	1.72E-02	1.46E-04	Homo sapiens
6.3.5.1	ATP	1.93E-03	1.70E-04	Saccharomyces cerevisiae
6.3.5.1	glutamine	3.55E-02	5.15E-03	Saccharomyces cerevisiae
6.3.5.2	ATP	4.67E-03	2.80E-04	Mus musculus
6.3.5.2	glutamine	1.72E-02	6.80E-04	Mus musculus
6.3.5.2	ATP	9.63E-03	2.11E-04	Escherichia coli
6.3.5.3	glutamine	3.81E-03	3.00E-05	Escherichia coli
6.3.5.4	ATP	4.67E-03	2.00E-04	Mus musculus
6.3.5.4	aspartate	1.49E-02	9.00E-04	Mus musculus
6.3.5.4	glutamine	1.72E-02	1.00E-03	Mus musculus
6.3.5.4	glutamine	3.55E-02	5.70E-04	Saccharomyces cerevisiae
6.3.5.4	ATP	9.63E-03	1.56E-04	Escherichia coli
6.3.5.4	aspartate	4.23E-03	7.54E-04	Escherichia coli
6.3.5.4	glutamine	3.81E-03	1.13E-03	Escherichia coli
6.3.5.5	ATP	9.63E-03	1.03E-04	Escherichia coli
6.3.5.5	glutamine	3.81E-03	3.68E-04	Escherichia coli
6.4.1.1	ATP	4.67E-03	2.35E-04	Homo sapiens
6.4.1.1	pyruvate	5.88E-03	1.59E-04	Homo sapiens
6.4.1.1	ATP	1.93E-03	6.50E-05	Saccharomyces cerevisiae
6.4.1.1	pyruvate	9.40E-03	4.98E-04	Saccharomyces cerevisiae
6.4.1.2	ATP	4.67E-03	1.03E-04	Homo sapiens
6.4.1.2	acetyl-CoA	2.88E-05	1.17E-05	Homo sapiens
6.4.1.2	malonyl-CoA	3.54E-05	1.00E-04	Escherichia coli
6.4.1.3	ATP	4.67E-03	8.00E-05	Homo sapiens
6.4.1.4	ATP	4.67E-03	4.50E-05	Homo sapiens
6.4.1.4	ATP	9.63E-03	8.10E-05	Escherichia coli
6.5.1.1	ATP	4.67E-03	3.00E-06	Mus musculus
6.5.1.2	NAD+	2.55E-03	3.00E-07	Escherichia coli
6.5.1.4	ATP	4.67E-03	3.74E-06	Homo sapiens
6.5.1.4	GTP	6.77E-04	2.00E-04	Homo sapiens
6.5.1.4	ATP	9.63E-03	2.00E-05	Escherichia coli
6.5.1.4	GTP	4.87E-03	1.00E-04	Escherichia coli
